# Supplementary material for: Genomic profiling of stage II and III colon cancers reveals APC mutations to be associated with survival in stage III colon cancer patients
Source: Oncotarget. 2016 Oct 6;7(45):73876–87. doi: 10.18632/oncotarget.12510 (PMC5342020; doi:10.18632/oncotarget.12510)
Supplement: Supplementary file 4 [file oncotarget-07-73876-s004.xlsx]

## Sheet: S.Table_S4
Supplementary Table S4: CNA-regions and associations with disease recurrence or stage
Explanation of columns (data based on NCBI build36/hg18)
Obtained CNA regions by CGHregion
region		region number (1-808)
chromosome		region location, chromosome number
region location (start)		region location, start position
region location (end)		region location, end position
region length (bp)		region length in bp (calculated as: region end - region start)
region-associated probes (#)		total number of region-associated array-CGH probes
region length (avedist)		weglaten ?
A. Disease-free survival (DFS)
Associations of CNA with DFS. Seperate analysis were performed for gain vs no gain and loss vs no loss
P-value		P-value, log-rank test with 10,000 permutations
FDR		False Discovery Rate, calculated on 10,000 permutations
B. Gains
Comparison of CNA between two groups: relapse vs non-relapse and stage II vs stage III
samples with gain (#)		total number of samples harboring a gain in this region
samples with no gain (#)		total number of samples harboring no gain in this region
P-value		P-value, log-rank test with 10,000 permutations
FDR		False Discovery Rate, calculated on 10,000 permutations
C. Losses
Comparison of CNA between two groups: relapse vs non-relapse and stage II vs stage III
samples with loss (#)		total number of samples harboring a loss in this region
samples with no loss (#)		total number of samples harboring no loss in this region
P-value		P-value, log-rank test with 10,000 permutations
FDR		False Discovery Rate, calculated on 10,000 permutations
NA' values: less than 10% of samples harbors a CNA in this region and were therefore excluded from the analysis
Obtained CNA regions								A. DFS					B. Gains														C. Losses
								GAIN versus NO GAIN		LOSS versus NO LOSS			relapse		non-relapse					stage II		stage III					relapse		non-relapse					stage II		stage III
region	chromosome	region location (start)	region location (end)	region length (bp)	region-associated probes (#)	region length (avedist)		P-value	FDR	P-value	FDR		samples with gain (#)	samples with no gain (#)	samples with gain (#)	samples with no gain (#)	P-value	FDR		samples with gain (#)	samples with no gain (#)	samples with gain (#)	samples with no gain (#)	P-value	FDR		samples with loss (#)	samples with no loss (#)	samples with loss (#)	samples with no loss (#)	P-value	FDR		samples with loss (#)	samples with no loss (#)	samples with loss (#)	samples with no loss (#)	P-value	FDR
1	1	784458	802868	18410	3	0		NA	NA	0.9675	0.991674		NA	NA	NA	NA	NA	NA		NA	NA	NA	NA	NA	NA		16	33	21	44	1	1		20	37	17	40	0.6888	0.864596
2	1	823964	1179223	355259	27	0		NA	NA	0.9265	0.987258		NA	NA	NA	NA	NA	NA		NA	NA	NA	NA	NA	NA		15	34	21	44	1	1		19	38	17	40	0.841	0.934196
3	1	1196747	2046485	849738	59	2.02		NA	NA	0.9237	0.987258		NA	NA	NA	NA	NA	NA		NA	NA	NA	NA	NA	NA		16	33	22	43	1	1		21	36	17	40	0.5531	0.818648
4	1	2060339	3643536	1583197	95	1.87		NA	NA	0.4778	0.931739		NA	NA	NA	NA	NA	NA		NA	NA	NA	NA	NA	NA		18	31	20	45	0.5634	0.921861		21	36	17	40	0.5505	0.818648
5	1	3655966	5754176	2098210	120	0.508		NA	NA	0.4344	0.931739		NA	NA	NA	NA	NA	NA		NA	NA	NA	NA	NA	NA		19	30	21	44	0.5624	0.921861		22	35	18	39	0.5601	0.818648
6	1	5770331	5858556	88225	7	0		NA	NA	0.515	0.931739		NA	NA	NA	NA	NA	NA		NA	NA	NA	NA	NA	NA		19	30	22	43	0.7035	0.921861		23	34	18	39	0.4378	0.77544
7	1	5871161	12034562	6163401	391	2.13		NA	NA	0.4176	0.931739		NA	NA	NA	NA	NA	NA		NA	NA	NA	NA	NA	NA		21	28	24	41	0.5744	0.921861		25	32	20	37	0.4461	0.77544
8	1	14422773	17072981	2650208	166	1.56		NA	NA	0.3538	0.931739		NA	NA	NA	NA	NA	NA		NA	NA	NA	NA	NA	NA		22	27	24	41	0.4494	0.921861		26	31	20	37	0.3453	0.74982
9	1	17082119	17445038	362919	22	1.09		NA	NA	0.3063	0.931739		NA	NA	NA	NA	NA	NA		NA	NA	NA	NA	NA	NA		23	26	25	40	0.4529	0.921861		27	30	21	36	0.3431	0.74519
10	1	17457555	19093164	1635609	129	0.922		NA	NA	0.1171	0.75917		NA	NA	NA	NA	NA	NA		NA	NA	NA	NA	NA	NA		24	25	23	42	0.1757	0.81082		27	30	20	37	0.2509	0.713602
11	1	19105689	19135419	29730	3	0.333		NA	NA	0.077	0.717698		NA	NA	NA	NA	NA	NA		NA	NA	NA	NA	NA	NA		26	23	24	41	0.0898	0.654256		29	28	21	36	0.1858	0.701388
12	1	19153313	24257182	5103869	315	1.62		NA	NA	0.1508	0.801024		NA	NA	NA	NA	NA	NA		NA	NA	NA	NA	NA	NA		27	22	27	38	0.1917	0.81082		31	26	23	34	0.187	0.701388
13	1	24258542	29419625	5161083	334	1.17		NA	NA	0.1126	0.75917		NA	NA	NA	NA	NA	NA		NA	NA	NA	NA	NA	NA		28	21	27	38	0.1326	0.81082		32	25	23	34	0.1288	0.700441
14	1	29438256	30665772	1227516	72	0.806		NA	NA	0.2284	0.924833		NA	NA	NA	NA	NA	NA		NA	NA	NA	NA	NA	NA		25	24	25	40	0.1903	0.81082		29	28	21	36	0.185	0.701388
15	1	30681235	30886534	205299	13	0.846		NA	NA	0.3024	0.931739		NA	NA	NA	NA	NA	NA		NA	NA	NA	NA	NA	NA		24	25	25	40	0.334	0.921861		28	29	21	36	0.2542	0.715518
16	1	30900070	32496041	1595971	108	1.29		NA	NA	0.7348	0.931739		NA	NA	NA	NA	NA	NA		NA	NA	NA	NA	NA	NA		21	28	26	39	0.8588	0.963429		26	31	21	36	0.4452	0.77544
17	1	32501145	33711276	1210131	87	1.7		NA	NA	0.6046	0.931739		NA	NA	NA	NA	NA	NA		NA	NA	NA	NA	NA	NA		20	29	23	42	0.5715	0.921861		24	33	19	38	0.4379	0.77544
18	1	33730038	34932414	1202376	77	1.7		NA	NA	0.9704	0.991674		NA	NA	NA	NA	NA	NA		NA	NA	NA	NA	NA	NA		16	33	22	43	1	1		22	35	16	41	0.3168	0.723218
19	1	34948685	36656185	1707500	119	1.35		NA	NA	0.795	0.931739		NA	NA	NA	NA	NA	NA		NA	NA	NA	NA	NA	NA		17	32	21	44	0.8395	0.963429		22	35	16	41	0.3185	0.723218
20	1	36667622	36720533	52911	5	0.6		NA	NA	0.9907	0.99271		NA	NA	NA	NA	NA	NA		NA	NA	NA	NA	NA	NA		15	34	20	45	1	1		21	36	14	43	0.2186	0.701388
21	1	36734448	37203144	468696	31	0.452		NA	NA	0.9141	0.987258		NA	NA	NA	NA	NA	NA		NA	NA	NA	NA	NA	NA		14	35	19	46	1	1		20	37	13	44	0.2118	0.701388
22	1	37226814	38262003	1035189	68	3.06		NA	NA	0.9387	0.991403		NA	NA	NA	NA	NA	NA		NA	NA	NA	NA	NA	NA		14	35	19	46	1	1		21	36	12	45	0.0969	0.700441
23	1	38274324	43480800	5206476	323	2.21		NA	NA	0.4792	0.931739		NA	NA	NA	NA	NA	NA		NA	NA	NA	NA	NA	NA		11	38	19	46	0.5208	0.921861		19	38	11	46	0.1342	0.700441
24	1	43496228	48536468	5040240	331	1.31		NA	NA	0.4792	0.931739		NA	NA	NA	NA	NA	NA		NA	NA	NA	NA	NA	NA		11	38	19	46	0.5208	0.921861		19	38	11	46	0.1342	0.700441
25	1	48545722	54149265	5603543	373	1.65		NA	NA	0.6309	0.931739		NA	NA	NA	NA	NA	NA		NA	NA	NA	NA	NA	NA		13	36	20	45	0.6833	0.921861		20	37	13	44	0.2158	0.701388
26	1	54163206	57695798	3532592	215	1.59		NA	NA	0.9802	0.99271		NA	NA	NA	NA	NA	NA		NA	NA	NA	NA	NA	NA		15	34	20	45	1	1		21	36	14	43	0.2151	0.701388
27	1	57711249	61033352	3322103	201	1.27		NA	NA	0.9307	0.987258		NA	NA	NA	NA	NA	NA		NA	NA	NA	NA	NA	NA		16	33	21	44	1	1		22	35	15	42	0.2275	0.701388
28	1	61055401	63148543	2093142	123	1.63		NA	NA	0.8751	0.969281		NA	NA	NA	NA	NA	NA		NA	NA	NA	NA	NA	NA		15	34	21	44	1	1		21	36	15	42	0.3063	0.723118
29	1	63163763	72467465	9303702	550	1.67		NA	NA	0.8118	0.931739		NA	NA	NA	NA	NA	NA		NA	NA	NA	NA	NA	NA		16	33	23	42	0.8431	0.963429		21	36	18	39	0.6946	0.864596
30	1	72504675	72579311	74636	5	0.6		NA	NA	0.7309	0.931739		NA	NA	NA	NA	NA	NA		NA	NA	NA	NA	NA	NA		17	32	25	40	0.7023	0.921861		23	34	19	38	0.5547	0.818648
31	1	72602597	83334879	10732282	637	1.55		NA	NA	0.5162	0.931739		NA	NA	NA	NA	NA	NA		NA	NA	NA	NA	NA	NA		14	35	23	42	0.5367	0.921861		21	36	16	41	0.4189	0.77544
32	1	83352919	83369717	16798	2	0.5		NA	NA	0.9711	0.991674		NA	NA	NA	NA	NA	NA		NA	NA	NA	NA	NA	NA		14	35	20	45	0.8387	0.963429		20	37	14	43	0.3009	0.723118
33	1	83388826	83461004	72178	6	0.167		NA	NA	0.5782	0.931739		NA	NA	NA	NA	NA	NA		NA	NA	NA	NA	NA	NA		14	35	17	48	0.8314	0.963429		18	39	13	44	0.3989	0.766311
34	1	83474062	84910313	1436251	85	1.12		NA	NA	0.9857	0.99271		NA	NA	NA	NA	NA	NA		NA	NA	NA	NA	NA	NA		15	34	21	44	1	1		21	36	15	42	0.3094	0.723118
35	1	84926718	89543600	4616882	287	1.23		NA	NA	0.7905	0.931739		NA	NA	NA	NA	NA	NA		NA	NA	NA	NA	NA	NA		14	35	21	44	0.6907	0.921861		22	35	13	44	0.1011	0.700441
36	1	89570159	91585563	2015404	121	0.298		NA	NA	0.7905	0.931739		NA	NA	NA	NA	NA	NA		NA	NA	NA	NA	NA	NA		14	35	21	44	0.6907	0.921861		22	35	13	44	0.1011	0.700441
37	1	91591818	102645484	11053666	668	0.778		NA	NA	0.6114	0.931739		NA	NA	NA	NA	NA	NA		NA	NA	NA	NA	NA	NA		13	36	21	44	0.5402	0.921861		21	36	13	44	0.1467	0.700441
38	1	102666355	105689907	3023552	162	0.519		NA	NA	0.5224	0.931739		NA	NA	NA	NA	NA	NA		NA	NA	NA	NA	NA	NA		12	37	20	45	0.5237	0.921861		20	37	12	45	0.1444	0.700441
39	1	105712604	114295353	8582749	532	1.47		NA	NA	0.4465	0.931739		NA	NA	NA	NA	NA	NA		NA	NA	NA	NA	NA	NA		13	36	22	43	0.4168	0.921861		22	35	13	44	0.1008	0.700441
40	1	114310217	116187021	1876804	123	0.878		NA	NA	0.6104	0.931739		NA	NA	NA	NA	NA	NA		NA	NA	NA	NA	NA	NA		14	35	22	43	0.6864	0.921861		22	35	14	43	0.1552	0.701388
41	1	116200370	117653928	1453558	91	1.56		NA	NA	0.6119	0.931739		NA	NA	NA	NA	NA	NA		NA	NA	NA	NA	NA	NA		14	35	22	43	0.685	0.921861		21	36	15	42	0.3197	0.723218
42	1	117666146	118604156	938010	57	1.32		NA	NA	0.4275	0.931739		NA	NA	NA	NA	NA	NA		NA	NA	NA	NA	NA	NA		13	36	23	42	0.4095	0.921861		20	37	16	41	0.5482	0.818648
43	1	118618697	119293010	674313	39	0.769		NA	NA	0.1633	0.803606		NA	NA	NA	NA	NA	NA		NA	NA	NA	NA	NA	NA		10	39	22	43	0.1342	0.81082		18	39	14	43	0.5316	0.812292
44	1	119312888	120146642	833754	53	1.09		NA	NA	0.2902	0.931739		NA	NA	NA	NA	NA	NA		NA	NA	NA	NA	NA	NA		10	39	20	45	0.2781	0.870683		17	40	13	44	0.5273	0.810702
45	1	120152971	120314789	161818	10	0.2		NA	NA	0.3882	0.931739		NA	NA	NA	NA	NA	NA		NA	NA	NA	NA	NA	NA		9	40	17	48	0.3691	0.921861		17	40	9	48	0.1168	0.700441
46	1	120347824	120826826	479002	16	2.25		NA	NA	0.6303	0.931739		NA	NA	NA	NA	NA	NA		NA	NA	NA	NA	NA	NA		5	44	9	56	0.5808	0.921861		10	47	4	53	0.1501	0.700441
47	1	120851464	141494201	20642737	15	1.07		NA	NA	0.7041	0.931739		NA	NA	NA	NA	NA	NA		NA	NA	NA	NA	NA	NA		5	44	9	56	0.5842	0.921861		10	47	4	53	0.1513	0.700441
48	1	141559466	141752749	193283	4	0		NA	NA	0.8277	0.939963		NA	NA	NA	NA	NA	NA		NA	NA	NA	NA	NA	NA		6	43	9	56	1	1		11	46	4	53	0.0922	0.700441
49	1	142684203	144093719	1409516	44	1.18		NA	NA	0.913	0.987258		NA	NA	NA	NA	NA	NA		NA	NA	NA	NA	NA	NA		6	43	8	57	1	1		10	47	4	53	0.1487	0.700441
50	1	144112795	144320529	207734	19	2.05		0.1954	0.984536	0.2968	0.931739		3	46	9	56	0.2254	1		8	49	4	53	0.3583	0.736931		4	45	9	56	0.3859	0.921861		10	47	3	54	0.073	0.700441
51	1	144343691	146559993	2216302	90	1.28		0.275	0.984536	NA	NA		4	45	10	55	0.27	1		9	48	5	52	0.3908	0.736931		NA	NA	NA	NA	NA	NA		NA	NA	NA	NA	NA	NA
52	1	146603215	148035420	1432205	28	1.61		0.6523	0.984536	NA	NA		5	44	9	56	0.587	1		10	47	4	53	0.1497	0.640368		NA	NA	NA	NA	NA	NA		NA	NA	NA	NA	NA	NA
53	1	148081741	148533171	451430	34	0.882		0.6547	0.984536	NA	NA		5	44	9	56	0.5872	1		10	47	4	53	0.1465	0.640368		NA	NA	NA	NA	NA	NA		NA	NA	NA	NA	NA	NA
54	1	148545843	163072417	14526574	1093	1.31		0.3658	0.984536	NA	NA		5	44	11	54	0.4251	1		11	46	5	52	0.1785	0.640368		NA	NA	NA	NA	NA	NA		NA	NA	NA	NA	NA	NA
55	1	163077186	200689455	37612269	2301	2.02		0.3665	0.984536	NA	NA		5	44	11	54	0.429	1		11	46	5	52	0.178	0.640368		NA	NA	NA	NA	NA	NA		NA	NA	NA	NA	NA	NA
56	1	200698688	200821425	122737	10	1.4		0.3587	0.984536	0.1914	0.851816		4	45	10	55	0.273	1		9	48	5	52	0.3957	0.736931		4	45	11	54	0.2646	0.870683		7	50	8	49	1	1
57	1	200839962	209658237	8818275	543	1.6		0.5008	0.984536	NA	NA		5	44	10	55	0.595	1		10	47	5	52	0.267	0.693485		NA	NA	NA	NA	NA	NA		NA	NA	NA	NA	NA	NA
58	1	209672411	232545683	22873272	1380	1.52		0.654	0.984536	NA	NA		5	44	9	56	0.5913	1		9	48	5	52	0.3903	0.736931		NA	NA	NA	NA	NA	NA		NA	NA	NA	NA	NA	NA
59	1	232563080	232690805	127725	9	0.778		0.3696	0.984536	NA	NA		5	44	11	54	0.4276	1		11	46	5	52	0.1741	0.640368		NA	NA	NA	NA	NA	NA		NA	NA	NA	NA	NA	NA
60	1	232709509	233334167	624658	34	0.294		0.2661	0.984536	0.9293	0.987258		5	44	12	53	0.2969	1		12	45	5	52	0.1078	0.616591		6	43	8	57	1	1		8	49	6	51	0.7769	0.88936
61	1	233343617	233359259	15642	2	0		0.3609	0.984536	0.4298	0.931739		5	44	11	54	0.4265	1		11	46	5	52	0.1727	0.640368		7	42	6	59	0.5469	0.921861		6	51	7	50	1	1
62	1	233391633	239865709	6474076	388	0.765		0.9655	0.994096	NA	NA		6	43	9	56	1	1		9	48	6	51	0.5792	0.79831		NA	NA	NA	NA	NA	NA		NA	NA	NA	NA	NA	NA
63	1	239885320	240111820	226500	16	0.5		0.372	0.984536	NA	NA		5	44	11	54	0.42	1		11	46	5	52	0.1797	0.640368		NA	NA	NA	NA	NA	NA		NA	NA	NA	NA	NA	NA
64	1	240127468	240218212	90744	6	0		0.624	0.984536	NA	NA		8	41	13	52	0.6341	1		14	43	7	50	0.1465	0.640368		NA	NA	NA	NA	NA	NA		NA	NA	NA	NA	NA	NA
65	1	240228748	240239705	10957	2	0		0.293	0.984536	NA	NA		6	43	13	52	0.3206	1		13	44	6	51	0.1313	0.636265		NA	NA	NA	NA	NA	NA		NA	NA	NA	NA	NA	NA
66	1	240263553	245247292	4983739	303	1.61		0.4987	0.984536	NA	NA		5	44	10	55	0.5855	1		10	47	5	52	0.2711	0.693485		NA	NA	NA	NA	NA	NA		NA	NA	NA	NA	NA	NA
67	1	245267134	247179232	1912098	128	0.906		0.3044	0.984536	NA	NA		5	44	12	53	0.29	1		11	46	6	51	0.2947	0.693756		NA	NA	NA	NA	NA	NA		NA	NA	NA	NA	NA	NA
68	2	7019	30207575	30200556	1841	1.07		NA	NA	NA	NA		NA	NA	NA	NA	NA	NA		NA	NA	NA	NA	NA	NA		NA	NA	NA	NA	NA	NA		NA	NA	NA	NA	NA	NA
69	2	30225406	47401226	17175820	1077	2.19		NA	NA	NA	NA		NA	NA	NA	NA	NA	NA		NA	NA	NA	NA	NA	NA		NA	NA	NA	NA	NA	NA		NA	NA	NA	NA	NA	NA
70	2	47417801	47467243	49442	5	0.2		NA	NA	NA	NA		NA	NA	NA	NA	NA	NA		NA	NA	NA	NA	NA	NA		NA	NA	NA	NA	NA	NA		NA	NA	NA	NA	NA	NA
71	2	47484389	70135446	22651057	1376	1.31		NA	NA	NA	NA		NA	NA	NA	NA	NA	NA		NA	NA	NA	NA	NA	NA		NA	NA	NA	NA	NA	NA		NA	NA	NA	NA	NA	NA
72	2	70151843	70213367	61524	6	0		NA	NA	NA	NA		NA	NA	NA	NA	NA	NA		NA	NA	NA	NA	NA	NA		NA	NA	NA	NA	NA	NA		NA	NA	NA	NA	NA	NA
73	2	70230500	72903389	2672889	165	0.218		NA	NA	NA	NA		NA	NA	NA	NA	NA	NA		NA	NA	NA	NA	NA	NA		NA	NA	NA	NA	NA	NA		NA	NA	NA	NA	NA	NA
74	2	72924426	97121705	24197279	1099	1.19		NA	NA	NA	NA		NA	NA	NA	NA	NA	NA		NA	NA	NA	NA	NA	NA		NA	NA	NA	NA	NA	NA		NA	NA	NA	NA	NA	NA
75	2	97146490	113849304	16702814	932	0.474		NA	NA	NA	NA		NA	NA	NA	NA	NA	NA		NA	NA	NA	NA	NA	NA		NA	NA	NA	NA	NA	NA		NA	NA	NA	NA	NA	NA
76	2	113865444	114037136	171692	8	0.625		NA	NA	NA	NA		NA	NA	NA	NA	NA	NA		NA	NA	NA	NA	NA	NA		NA	NA	NA	NA	NA	NA		NA	NA	NA	NA	NA	NA
77	2	114099124	128813986	14714862	883	1.7		NA	NA	NA	NA		NA	NA	NA	NA	NA	NA		NA	NA	NA	NA	NA	NA		NA	NA	NA	NA	NA	NA		NA	NA	NA	NA	NA	NA
78	2	128836229	131632129	2795900	152	1.37		NA	NA	NA	NA		NA	NA	NA	NA	NA	NA		NA	NA	NA	NA	NA	NA		NA	NA	NA	NA	NA	NA		NA	NA	NA	NA	NA	NA
79	2	131667831	131853540	185709	9	1.11		NA	NA	NA	NA		NA	NA	NA	NA	NA	NA		NA	NA	NA	NA	NA	NA		NA	NA	NA	NA	NA	NA		NA	NA	NA	NA	NA	NA
80	2	131867774	132830527	962753	53	1.62		NA	NA	NA	NA		NA	NA	NA	NA	NA	NA		NA	NA	NA	NA	NA	NA		NA	NA	NA	NA	NA	NA		NA	NA	NA	NA	NA	NA
81	2	132844051	136501355	3657304	224	0.388		NA	NA	NA	NA		NA	NA	NA	NA	NA	NA		NA	NA	NA	NA	NA	NA		NA	NA	NA	NA	NA	NA		NA	NA	NA	NA	NA	NA
82	2	136519541	161132064	24612523	1462	0.742		NA	NA	NA	NA		NA	NA	NA	NA	NA	NA		NA	NA	NA	NA	NA	NA		NA	NA	NA	NA	NA	NA		NA	NA	NA	NA	NA	NA
83	2	161147203	177710807	16563604	1037	1.46		NA	NA	NA	NA		NA	NA	NA	NA	NA	NA		NA	NA	NA	NA	NA	NA		NA	NA	NA	NA	NA	NA		NA	NA	NA	NA	NA	NA
84	2	177727799	177838627	110828	10	0.9		NA	NA	NA	NA		NA	NA	NA	NA	NA	NA		NA	NA	NA	NA	NA	NA		NA	NA	NA	NA	NA	NA		NA	NA	NA	NA	NA	NA
85	2	177857070	185288166	7431096	446	1.21		NA	NA	NA	NA		NA	NA	NA	NA	NA	NA		NA	NA	NA	NA	NA	NA		NA	NA	NA	NA	NA	NA		NA	NA	NA	NA	NA	NA
86	2	185300656	188715757	3415101	204	1.07		NA	NA	NA	NA		NA	NA	NA	NA	NA	NA		NA	NA	NA	NA	NA	NA		NA	NA	NA	NA	NA	NA		NA	NA	NA	NA	NA	NA
87	2	188732697	196715907	7983210	487	0.688		NA	NA	NA	NA		NA	NA	NA	NA	NA	NA		NA	NA	NA	NA	NA	NA		NA	NA	NA	NA	NA	NA		NA	NA	NA	NA	NA	NA
88	2	196729508	196813464	83956	6	0		NA	NA	NA	NA		NA	NA	NA	NA	NA	NA		NA	NA	NA	NA	NA	NA		NA	NA	NA	NA	NA	NA		NA	NA	NA	NA	NA	NA
89	2	196830865	206437440	9606575	582	1.24		NA	NA	NA	NA		NA	NA	NA	NA	NA	NA		NA	NA	NA	NA	NA	NA		NA	NA	NA	NA	NA	NA		NA	NA	NA	NA	NA	NA
90	2	206456570	206927781	471211	32	0.375		0.6419	0.984536	NA	NA		6	43	7	58	1	1		7	50	6	51	1	1		NA	NA	NA	NA	NA	NA		NA	NA	NA	NA	NA	NA
91	2	206943478	217918295	10974817	677	1.84		NA	NA	NA	NA		NA	NA	NA	NA	NA	NA		NA	NA	NA	NA	NA	NA		NA	NA	NA	NA	NA	NA		NA	NA	NA	NA	NA	NA
92	2	217934765	225553557	7618792	491	1.15		NA	NA	NA	NA		NA	NA	NA	NA	NA	NA		NA	NA	NA	NA	NA	NA		NA	NA	NA	NA	NA	NA		NA	NA	NA	NA	NA	NA
93	2	225564494	231152987	5588493	334	1.08		NA	NA	NA	NA		NA	NA	NA	NA	NA	NA		NA	NA	NA	NA	NA	NA		NA	NA	NA	NA	NA	NA		NA	NA	NA	NA	NA	NA
94	2	231167655	234684935	3517280	225	0.684		NA	NA	NA	NA		NA	NA	NA	NA	NA	NA		NA	NA	NA	NA	NA	NA		NA	NA	NA	NA	NA	NA		NA	NA	NA	NA	NA	NA
95	2	234698977	236013051	1314074	75	1.68		NA	NA	NA	NA		NA	NA	NA	NA	NA	NA		NA	NA	NA	NA	NA	NA		NA	NA	NA	NA	NA	NA		NA	NA	NA	NA	NA	NA
96	2	236031196	239939327	3908131	237	1.26		NA	NA	NA	NA		NA	NA	NA	NA	NA	NA		NA	NA	NA	NA	NA	NA		NA	NA	NA	NA	NA	NA		NA	NA	NA	NA	NA	NA
97	2	239960420	242717016	2756596	178	2.1		NA	NA	NA	NA		NA	NA	NA	NA	NA	NA		NA	NA	NA	NA	NA	NA		NA	NA	NA	NA	NA	NA		NA	NA	NA	NA	NA	NA
98	3	37075	10326378	10289303	644	1.16		NA	NA	0.0738	0.714847		NA	NA	NA	NA	NA	NA		NA	NA	NA	NA	NA	NA		10	39	7	58	0.1843	0.81082		9	48	8	49	1	1
99	3	10344663	12141824	1797161	109	2.17		NA	NA	0.0738	0.714847		NA	NA	NA	NA	NA	NA		NA	NA	NA	NA	NA	NA		10	39	7	58	0.1843	0.81082		9	48	8	49	1	1
100	3	12156754	12174972	18218	2	0		NA	NA	0.221	0.914921		NA	NA	NA	NA	NA	NA		NA	NA	NA	NA	NA	NA		10	39	9	56	0.4433	0.921861		9	48	10	47	1	1
101	3	12200240	12436349	236109	45	0.622		NA	NA	0.5331	0.931739		NA	NA	NA	NA	NA	NA		NA	NA	NA	NA	NA	NA		12	37	13	52	0.6466	0.921861		11	46	14	43	0.6469	0.842171
102	3	12440789	12452170	11381	4	1.25		NA	NA	0.395	0.931739		NA	NA	NA	NA	NA	NA		NA	NA	NA	NA	NA	NA		12	37	12	53	0.4836	0.921861		11	46	13	44	0.8134	0.910796
103	3	12464490	12715396	250906	16	1.19		NA	NA	0.0178	0.5304		NA	NA	NA	NA	NA	NA		NA	NA	NA	NA	NA	NA		12	37	6	59	0.0327	0.654256		9	48	9	48	1	1
104	3	12735694	46729465	33993771	2073	0.898		NA	NA	0.0199	0.5304		NA	NA	NA	NA	NA	NA		NA	NA	NA	NA	NA	NA		10	39	5	60	0.0495	0.654256		8	49	7	50	1	1
105	3	46743108	46823673	80565	6	0.333		NA	NA	0.0045	0.428133		NA	NA	NA	NA	NA	NA		NA	NA	NA	NA	NA	NA		11	38	4	61	0.0117	0.376445		7	50	8	49	1	1
106	3	46829442	59833695	13004253	847	0.737		NA	NA	0.0052	0.428133		NA	NA	NA	NA	NA	NA		NA	NA	NA	NA	NA	NA		11	38	4	61	0.0128	0.379417		6	51	9	48	0.576	0.818648
107	3	59855542	60315154	459612	29	2.07		NA	NA	0.0191	0.5304		NA	NA	NA	NA	NA	NA		NA	NA	NA	NA	NA	NA		13	36	8	57	0.0819	0.654256		7	50	14	43	0.1415	0.700441
108	3	60331239	60432597	101358	7	0.857		NA	NA	0.0582	0.714847		NA	NA	NA	NA	NA	NA		NA	NA	NA	NA	NA	NA		15	34	12	53	0.1798	0.81082		10	47	17	40	0.1877	0.701388
109	3	60447536	60479270	31734	3	0.333		NA	NA	0.1038	0.748763		NA	NA	NA	NA	NA	NA		NA	NA	NA	NA	NA	NA		14	35	12	53	0.2596	0.870683		10	47	16	41	0.2652	0.723118
110	3	60497674	60541506	43832	3	0		NA	NA	0.1643	0.803606		NA	NA	NA	NA	NA	NA		NA	NA	NA	NA	NA	NA		13	36	12	53	0.3586	0.921861		9	48	16	41	0.169	0.701388
111	3	60554735	60768887	214152	14	2.36		NA	NA	0.0035	0.428133		NA	NA	NA	NA	NA	NA		NA	NA	NA	NA	NA	NA		14	35	7	58	0.0262	0.567535		9	48	12	45	0.6249	0.842171
112	3	60800476	67998052	7197576	419	0.119		NA	NA	0.0204	0.5304		NA	NA	NA	NA	NA	NA		NA	NA	NA	NA	NA	NA		10	39	5	60	0.0527	0.654256		7	50	8	49	1	1
113	3	68008191	71061189	3052998	231	1.14		NA	NA	0.0197	0.5304		NA	NA	NA	NA	NA	NA		NA	NA	NA	NA	NA	NA		9	40	4	61	0.069	0.654256		7	50	6	51	1	1
114	3	71073206	71092593	19387	3	0.667		NA	NA	0.0051	0.428133		NA	NA	NA	NA	NA	NA		NA	NA	NA	NA	NA	NA		12	37	4	61	0.006	0.304013		8	49	8	49	1	1
115	3	71094641	71157939	63298	22	1.73		NA	NA	0.7941	0.931739		NA	NA	NA	NA	NA	NA		NA	NA	NA	NA	NA	NA		15	34	18	47	0.8396	0.963429		20	37	13	44	0.2153	0.701388
116	3	71164361	71301306	136945	48	1.67		NA	NA	0.7787	0.931739		NA	NA	NA	NA	NA	NA		NA	NA	NA	NA	NA	NA		15	34	18	47	0.8339	0.963429		20	37	13	44	0.2169	0.701388
117	3	71304989	71383105	78116	24	1.92		NA	NA	0.2726	0.931739		NA	NA	NA	NA	NA	NA		NA	NA	NA	NA	NA	NA		15	34	14	51	0.2857	0.870683		19	38	10	47	0.0836	0.700441
118	3	71392270	71720163	327893	102	1.83		NA	NA	0.092	0.748763		NA	NA	NA	NA	NA	NA		NA	NA	NA	NA	NA	NA		13	36	10	55	0.167	0.81082		13	44	10	47	0.6341	0.842171
119	3	71752168	75381479	3629311	212	1.3		NA	NA	0.0343	0.677768		NA	NA	NA	NA	NA	NA		NA	NA	NA	NA	NA	NA		8	41	4	61	0.1204	0.81082		7	50	5	52	0.7627	0.875269
120	3	75400204	76077386	677182	37	1.14		NA	NA	NA	NA		NA	NA	NA	NA	NA	NA		NA	NA	NA	NA	NA	NA		NA	NA	NA	NA	NA	NA		NA	NA	NA	NA	NA	NA
121	3	76097332	90391698	14294366	832	1.43		NA	NA	NA	NA		NA	NA	NA	NA	NA	NA		NA	NA	NA	NA	NA	NA		NA	NA	NA	NA	NA	NA		NA	NA	NA	NA	NA	NA
122	3	95011793	100966605	5954812	354	1.12		NA	NA	NA	NA		NA	NA	NA	NA	NA	NA		NA	NA	NA	NA	NA	NA		NA	NA	NA	NA	NA	NA		NA	NA	NA	NA	NA	NA
123	3	100978976	139497567	38518591	2304	2.82		NA	NA	NA	NA		NA	NA	NA	NA	NA	NA		NA	NA	NA	NA	NA	NA		NA	NA	NA	NA	NA	NA		NA	NA	NA	NA	NA	NA
124	3	139510160	163977334	24467174	1493	1.08		NA	NA	NA	NA		NA	NA	NA	NA	NA	NA		NA	NA	NA	NA	NA	NA		NA	NA	NA	NA	NA	NA		NA	NA	NA	NA	NA	NA
125	3	163997228	164077288	80060	5	1.2		0.6597	0.984536	0.5522	0.931739		5	44	8	57	0.7761	1		5	52	8	49	0.5589	0.777236		6	43	6	59	0.7635	0.928789		9	48	3	54	0.1265	0.700441
126	3	164138342	170304278	6165936	365	0.515		0.9273	0.989815	NA	NA		5	44	7	58	1	1		5	52	7	50	0.7714	0.883538		NA	NA	NA	NA	NA	NA		NA	NA	NA	NA	NA	NA
127	3	170306678	170328309	21631	7	1		NA	NA	0.3262	0.931739		NA	NA	NA	NA	NA	NA		NA	NA	NA	NA	NA	NA		7	42	5	60	0.3604	0.921861		8	49	4	53	0.36	0.75887
128	3	170334738	170589455	254717	81	1.64		0.6222	0.984536	0.8588	0.959787		6	43	10	55	0.7837	1		8	49	8	49	1	1		7	42	8	57	0.78	0.929431		10	47	5	52	0.272	0.723118
129	3	170592733	170594676	1943	2	0		0.9607	0.994096	0.3343	0.931739		7	42	10	55	1	1		8	49	9	48	1	1		7	42	5	60	0.3605	0.921861		9	48	3	54	0.1283	0.700441
130	3	170598157	170637939	39782	8	0.75		0.6523	0.984536	NA	NA		7	42	8	57	0.7847	1		7	50	8	49	1	1		NA	NA	NA	NA	NA	NA		NA	NA	NA	NA	NA	NA
131	3	170641059	172606188	1965129	169	0.852		0.6529	0.984536	NA	NA		7	42	8	57	0.7738	1		7	50	8	49	1	1		NA	NA	NA	NA	NA	NA		NA	NA	NA	NA	NA	NA
132	3	172618313	176210281	3591968	213	0.751		0.7564	0.984536	NA	NA		6	43	7	58	1	1		5	52	8	49	0.5662	0.777236		NA	NA	NA	NA	NA	NA		NA	NA	NA	NA	NA	NA
133	3	176223669	176847935	624266	38	1.95		0.7564	0.984536	0.5245	0.931739		6	43	7	58	1	1		5	52	8	49	0.5662	0.777236		7	42	6	59	0.5502	0.921861		9	48	4	53	0.2393	0.702025
134	3	176868151	178199882	1331731	77	0.532		0.7564	0.984536	NA	NA		6	43	7	58	1	1		5	52	8	49	0.5662	0.777236		NA	NA	NA	NA	NA	NA		NA	NA	NA	NA	NA	NA
135	3	178221224	178729187	507963	32	0.875		0.8246	0.984536	NA	NA		5	44	7	58	1	1		5	52	7	50	0.7736	0.884287		NA	NA	NA	NA	NA	NA		NA	NA	NA	NA	NA	NA
136	3	178749609	199350628	20601019	1371	1.99		0.6244	0.984536	NA	NA		6	43	6	59	0.7544	1		4	53	8	49	0.3602	0.736931		NA	NA	NA	NA	NA	NA		NA	NA	NA	NA	NA	NA
137	4	13036	1795111	1782075	127	0.598		NA	NA	0.5009	0.931739		NA	NA	NA	NA	NA	NA		NA	NA	NA	NA	NA	NA		15	34	18	47	0.8377	0.963429		17	40	16	41	1	1
138	4	1810768	3362622	1551854	119	0.496		NA	NA	0.6304	0.931739		NA	NA	NA	NA	NA	NA		NA	NA	NA	NA	NA	NA		18	31	22	43	0.8396	0.963429		20	37	20	37	1	1
139	4	3392542	6460396	3067854	182	1.44		NA	NA	0.924	0.987258		NA	NA	NA	NA	NA	NA		NA	NA	NA	NA	NA	NA		16	33	23	42	0.8454	0.963429		20	37	19	38	1	1
140	4	6474695	8502292	2027597	126	0.952		NA	NA	0.5792	0.931739		NA	NA	NA	NA	NA	NA		NA	NA	NA	NA	NA	NA		18	31	22	43	0.8402	0.963429		19	38	21	36	0.8427	0.934196
141	4	8512257	9410429	898172	42	1.24		NA	NA	0.478	0.931739		NA	NA	NA	NA	NA	NA		NA	NA	NA	NA	NA	NA		18	31	21	44	0.6873	0.921861		20	37	19	38	1	1
142	4	9433676	34439897	25006221	1470	1.08		NA	NA	0.3238	0.931739		NA	NA	NA	NA	NA	NA		NA	NA	NA	NA	NA	NA		20	29	22	43	0.55	0.921861		20	37	22	35	0.8494	0.935238
143	4	34457648	34509895	52247	5	0		NA	NA	0.6069	0.931739		NA	NA	NA	NA	NA	NA		NA	NA	NA	NA	NA	NA		19	30	23	42	0.8478	0.963429		23	34	19	38	0.5563	0.818648
144	4	34525462	44591283	10065821	606	1.93		NA	NA	0.885	0.973697		NA	NA	NA	NA	NA	NA		NA	NA	NA	NA	NA	NA		17	32	23	42	1	1		22	35	18	39	0.5586	0.818648
145	4	44609830	46002428	1392598	85	0.565		NA	NA	0.7816	0.931739		NA	NA	NA	NA	NA	NA		NA	NA	NA	NA	NA	NA		16	33	22	43	1	1		19	38	19	38	1	1
146	4	46015419	48777988	2762569	171	1.62		NA	NA	0.3427	0.931739		NA	NA	NA	NA	NA	NA		NA	NA	NA	NA	NA	NA		17	32	19	46	0.5502	0.921861		19	38	17	40	0.8416	0.934196
147	4	48910295	52773511	3863216	30	1.03		NA	NA	0.4657	0.931739		NA	NA	NA	NA	NA	NA		NA	NA	NA	NA	NA	NA		15	34	17	48	0.6711	0.921861		17	40	15	42	0.835	0.926319
148	4	52794390	56173014	3378624	254	0.866		NA	NA	0.8689	0.964577		NA	NA	NA	NA	NA	NA		NA	NA	NA	NA	NA	NA		15	34	20	45	1	1		18	39	17	40	1	1
149	4	56195318	60238979	4043661	240	1.48		NA	NA	0.5463	0.931739		NA	NA	NA	NA	NA	NA		NA	NA	NA	NA	NA	NA		17	32	20	45	0.6885	0.921861		19	38	18	39	1	1
150	4	60259643	64405760	4146117	243	0.733		NA	NA	0.5378	0.931739		NA	NA	NA	NA	NA	NA		NA	NA	NA	NA	NA	NA		18	31	21	44	0.6885	0.921861		21	36	18	39	0.6998	0.864596
151	4	64422742	65648015	1225273	71	1.07		NA	NA	0.6799	0.931739		NA	NA	NA	NA	NA	NA		NA	NA	NA	NA	NA	NA		17	32	21	44	0.847	0.963429		20	37	18	39	0.8464	0.935238
152	4	65673624	69166075	3492451	204	0.711		NA	NA	0.6294	0.931739		NA	NA	NA	NA	NA	NA		NA	NA	NA	NA	NA	NA		16	33	20	45	0.8379	0.963429		19	38	17	40	0.8513	0.935238
153	4	69636768	70151771	515003	36	0.139		NA	NA	0.2553	0.931739		NA	NA	NA	NA	NA	NA		NA	NA	NA	NA	NA	NA		17	32	17	48	0.4029	0.921861		20	37	14	43	0.3101	0.723118
154	4	70188454	70264689	76235	6	0.167		NA	NA	0.5711	0.931739		NA	NA	NA	NA	NA	NA		NA	NA	NA	NA	NA	NA		16	33	19	46	0.8339	0.963429		21	36	14	43	0.2296	0.701388
155	4	70274305	72339880	2065575	122	2.51		NA	NA	0.34	0.931739		NA	NA	NA	NA	NA	NA		NA	NA	NA	NA	NA	NA		17	32	18	47	0.5294	0.921861		20	37	15	42	0.4269	0.77544
156	4	72353265	76911232	4557967	272	1.39		NA	NA	0.5506	0.931739		NA	NA	NA	NA	NA	NA		NA	NA	NA	NA	NA	NA		17	32	20	45	0.6909	0.921861		20	37	17	40	0.7002	0.864596
157	4	76934038	79674733	2740695	172	1.73		NA	NA	0.8272	0.939963		NA	NA	NA	NA	NA	NA		NA	NA	NA	NA	NA	NA		16	33	21	44	1	1		20	37	17	40	0.6938	0.864596
158	4	79694630	88115835	8421205	505	2.04		NA	NA	0.7488	0.931739		NA	NA	NA	NA	NA	NA		NA	NA	NA	NA	NA	NA		18	31	23	42	1	1		20	37	21	36	1	1
159	4	88139821	88257894	118073	8	0		NA	NA	0.1714	0.81415		NA	NA	NA	NA	NA	NA		NA	NA	NA	NA	NA	NA		23	26	23	42	0.2468	0.870683		25	32	21	36	0.5805	0.818648
160	4	88276769	103921295	15644526	966	1.36		NA	NA	0.3612	0.931739		NA	NA	NA	NA	NA	NA		NA	NA	NA	NA	NA	NA		22	27	24	41	0.4338	0.921861		23	34	23	34	1	1
161	4	103938658	119820393	15881735	945	1.71		NA	NA	0.1618	0.803606		NA	NA	NA	NA	NA	NA		NA	NA	NA	NA	NA	NA		25	24	25	40	0.1858	0.81082		25	32	25	32	1	1
162	4	119825701	120167664	341963	23	0.87		NA	NA	0.5599	0.931739		NA	NA	NA	NA	NA	NA		NA	NA	NA	NA	NA	NA		21	28	25	40	0.6963	0.921861		22	35	24	33	0.8555	0.935238
163	4	120183902	166099121	45915219	2747	2.02		NA	NA	0.683	0.931739		NA	NA	NA	NA	NA	NA		NA	NA	NA	NA	NA	NA		20	29	25	40	0.8493	0.963429		22	35	23	34	1	1
164	4	166114806	184049383	17934577	1054	2.1		NA	NA	0.4771	0.931739		NA	NA	NA	NA	NA	NA		NA	NA	NA	NA	NA	NA		21	28	25	40	0.705	0.921861		21	36	25	32	0.5663	0.818648
165	4	184059525	189432345	5372820	331	0.888		NA	NA	0.3388	0.931739		NA	NA	NA	NA	NA	NA		NA	NA	NA	NA	NA	NA		23	26	26	39	0.5654	0.921861		24	33	25	32	1	1
166	4	189450759	190706272	1255513	70	0.357		NA	NA	0.4314	0.931739		NA	NA	NA	NA	NA	NA		NA	NA	NA	NA	NA	NA		23	26	27	38	0.5686	0.921861		24	33	26	31	0.8477	0.935238
167	4	190725727	190913517	187790	12	0.75		NA	NA	0.4182	0.931739		NA	NA	NA	NA	NA	NA		NA	NA	NA	NA	NA	NA		16	33	18	47	0.6776	0.921861		19	38	15	42	0.5359	0.817032
168	4	190924564	191250119	325555	23	1.65		NA	NA	0.5524	0.931739		NA	NA	NA	NA	NA	NA		NA	NA	NA	NA	NA	NA		15	34	18	47	0.8308	0.963429		18	39	15	42	0.6791	0.863482
169	5	72539	14190939	14118400	841	0.504		0.6127	0.984536	NA	NA		9	40	16	49	0.4974	1		13	44	12	45	1	1		NA	NA	NA	NA	NA	NA		NA	NA	NA	NA	NA	NA
170	5	14206561	14268361	61800	5	0		0.7095	0.984536	NA	NA		9	40	15	50	0.6459	1		12	45	12	45	1	1		NA	NA	NA	NA	NA	NA		NA	NA	NA	NA	NA	NA
171	5	14283845	31620050	17336205	1005	0.902		0.6127	0.984536	NA	NA		9	40	16	49	0.4974	1		13	44	12	45	1	1		NA	NA	NA	NA	NA	NA		NA	NA	NA	NA	NA	NA
172	5	31643574	32123808	480234	30	0.1		0.3911	0.984536	NA	NA		9	40	18	47	0.2761	1		14	43	13	44	1	1		NA	NA	NA	NA	NA	NA		NA	NA	NA	NA	NA	NA
173	5	32146491	34192377	2045886	128	0.242		0.399	0.984536	NA	NA		8	41	16	49	0.3517	1		13	44	11	46	0.8211	0.9108		NA	NA	NA	NA	NA	NA		NA	NA	NA	NA	NA	NA
174	5	34287354	34360997	73643	6	0.333		0.5387	0.984536	NA	NA		11	38	19	46	0.5127	1		16	41	14	43	0.8345	0.9108		NA	NA	NA	NA	NA	NA		NA	NA	NA	NA	NA	NA
175	5	34369731	36997329	2627598	160	0.419		0.399	0.984536	NA	NA		8	41	16	49	0.3517	1		13	44	11	46	0.8211	0.9108		NA	NA	NA	NA	NA	NA		NA	NA	NA	NA	NA	NA
176	5	37020524	40981150	3960626	265	1.34		0.502	0.984536	NA	NA		8	41	15	50	0.4772	1		13	44	10	47	0.643	0.811387		NA	NA	NA	NA	NA	NA		NA	NA	NA	NA	NA	NA
177	5	40992477	46136065	5143588	298	1.41		0.6529	0.984536	NA	NA		9	40	15	50	0.6453	1		14	43	10	47	0.4951	0.777236		NA	NA	NA	NA	NA	NA		NA	NA	NA	NA	NA	NA
178	5	50516894	52664072	2147178	127	0.795		NA	NA	0.4859	0.931739		NA	NA	NA	NA	NA	NA		NA	NA	NA	NA	NA	NA		8	41	15	50	0.4903	0.921861		12	45	11	46	1	1
179	5	52672561	56483921	3811360	228	2.05		NA	NA	0.7949	0.931739		NA	NA	NA	NA	NA	NA		NA	NA	NA	NA	NA	NA		10	39	15	50	0.8202	0.963429		12	45	13	44	1	1
180	5	56507368	58317463	1810095	105	0.0667		NA	NA	0.8105	0.931739		NA	NA	NA	NA	NA	NA		NA	NA	NA	NA	NA	NA		12	37	15	50	1	1		14	43	13	44	1	1
181	5	58331366	58342088	10722	2	0		NA	NA	0.4772	0.931739		NA	NA	NA	NA	NA	NA		NA	NA	NA	NA	NA	NA		15	34	16	49	0.5274	0.921861		17	40	14	43	0.679	0.863482
182	5	58356790	58383394	26604	3	0		NA	NA	0.528	0.931739		NA	NA	NA	NA	NA	NA		NA	NA	NA	NA	NA	NA		16	33	18	47	0.6835	0.921861		19	38	15	42	0.5458	0.818648
183	5	58396305	59122052	725747	44	1.86		NA	NA	0.9208	0.987258		NA	NA	NA	NA	NA	NA		NA	NA	NA	NA	NA	NA		16	33	21	44	1	1		22	35	15	42	0.2291	0.701388
184	5	59142466	59641126	498660	30	0.467		NA	NA	0.5968	0.931739		NA	NA	NA	NA	NA	NA		NA	NA	NA	NA	NA	NA		15	34	17	48	0.6757	0.921861		18	39	14	43	0.5351	0.817032
185	5	59658456	60842150	1183694	72	2.22		NA	NA	0.3033	0.931739		NA	NA	NA	NA	NA	NA		NA	NA	NA	NA	NA	NA		16	33	16	49	0.403	0.921861		17	40	15	42	0.8405	0.934196
186	5	60856405	62579971	1723566	103	0.825		NA	NA	0.4142	0.931739		NA	NA	NA	NA	NA	NA		NA	NA	NA	NA	NA	NA		16	33	17	48	0.5332	0.921861		17	40	16	41	1	1
187	5	62602899	64536579	1933680	110	1.15		NA	NA	0.5518	0.931739		NA	NA	NA	NA	NA	NA		NA	NA	NA	NA	NA	NA		15	34	17	48	0.6767	0.921861		16	41	16	41	1	1
188	5	64555899	67526942	2971043	182	1.1		NA	NA	0.6774	0.931739		NA	NA	NA	NA	NA	NA		NA	NA	NA	NA	NA	NA		16	33	19	46	0.8395	0.963429		19	38	16	41	0.6854	0.864596
189	5	67543857	67810763	266906	32	0.688		NA	NA	0.4196	0.931739		NA	NA	NA	NA	NA	NA		NA	NA	NA	NA	NA	NA		19	30	21	44	0.5526	0.921861		21	36	19	38	0.8384	0.934196
190	5	67823699	68864078	1040379	64	0.672		NA	NA	0.8132	0.931739		NA	NA	NA	NA	NA	NA		NA	NA	NA	NA	NA	NA		15	34	19	46	1	1		18	39	16	41	0.8412	0.934196
191	5	68868713	69274433	405720	4	1		NA	NA	0.5424	0.931739		NA	NA	NA	NA	NA	NA		NA	NA	NA	NA	NA	NA		15	34	17	48	0.6767	0.921861		17	40	15	42	0.8384	0.934196
192	5	69462004	70345552	883548	5	0.4		NA	NA	0.6763	0.931739		NA	NA	NA	NA	NA	NA		NA	NA	NA	NA	NA	NA		15	34	18	47	0.8382	0.963429		18	39	15	42	0.68	0.863482
193	5	70405656	70422297	16641	2	0		NA	NA	0.5424	0.931739		NA	NA	NA	NA	NA	NA		NA	NA	NA	NA	NA	NA		15	34	17	48	0.6767	0.921861		17	40	15	42	0.8384	0.934196
194	5	70622715	75384287	4761572	283	0.286		NA	NA	0.8132	0.931739		NA	NA	NA	NA	NA	NA		NA	NA	NA	NA	NA	NA		15	34	19	46	1	1		18	39	16	41	0.8412	0.934196
195	5	75398223	87067757	11669534	696	1.33		NA	NA	0.8066	0.931739		NA	NA	NA	NA	NA	NA		NA	NA	NA	NA	NA	NA		13	36	19	46	0.8323	0.963429		17	40	15	42	0.8311	0.918737
196	5	87086298	98919982	11833684	697	0.918		NA	NA	0.4981	0.931739		NA	NA	NA	NA	NA	NA		NA	NA	NA	NA	NA	NA		16	33	18	47	0.6864	0.921861		19	38	15	42	0.5387	0.817032
197	5	98930117	124153137	25223020	1468	2.07		NA	NA	0.697	0.931739		NA	NA	NA	NA	NA	NA		NA	NA	NA	NA	NA	NA		15	34	18	47	0.8367	0.963429		20	37	13	44	0.2112	0.701388
198	5	124170459	128128437	3957978	232	0.884		NA	NA	0.9235	0.987258		NA	NA	NA	NA	NA	NA		NA	NA	NA	NA	NA	NA		14	35	18	47	1	1		19	38	13	44	0.2979	0.723118
199	5	128150168	132539362	4389194	270	0.441		NA	NA	0.8661	0.963634		NA	NA	NA	NA	NA	NA		NA	NA	NA	NA	NA	NA		13	36	16	49	0.83	0.963429		17	40	12	45	0.3893	0.760127
200	5	132560806	133281667	720861	42	0		NA	NA	0.756	0.931739		NA	NA	NA	NA	NA	NA		NA	NA	NA	NA	NA	NA		12	37	14	51	0.8123	0.958146		14	43	12	45	0.8289	0.918737
201	5	133302491	137084404	3781913	228	0.645		NA	NA	0.905	0.986909		NA	NA	NA	NA	NA	NA		NA	NA	NA	NA	NA	NA		11	38	16	49	0.8253	0.963429		16	41	11	46	0.3806	0.759997
202	5	137099326	140079284	2979958	194	1.57		NA	NA	0.3558	0.931739		NA	NA	NA	NA	NA	NA		NA	NA	NA	NA	NA	NA		8	41	16	49	0.3537	0.921861		13	44	11	46	0.8124	0.910684
203	5	140094798	140116008	21210	2	0		NA	NA	0.5538	0.931739		NA	NA	NA	NA	NA	NA		NA	NA	NA	NA	NA	NA		10	39	16	49	0.6507	0.921861		14	43	12	45	0.8263	0.915155
204	5	140129635	140790913	661278	56	0.0179		NA	NA	0.5296	0.931739		NA	NA	NA	NA	NA	NA		NA	NA	NA	NA	NA	NA		10	39	16	49	0.6535	0.921861		14	43	12	45	0.8228	0.91151
205	5	140807347	142103752	1296405	84	0.5		NA	NA	0.4532	0.931739		NA	NA	NA	NA	NA	NA		NA	NA	NA	NA	NA	NA		10	39	17	48	0.5055	0.921861		15	42	12	45	0.6585	0.847114
206	5	142119548	142558022	438474	27	0.407		NA	NA	0.7652	0.931739		NA	NA	NA	NA	NA	NA		NA	NA	NA	NA	NA	NA		12	37	18	47	0.8305	0.963429		18	39	12	45	0.2855	0.723118
207	5	142574660	148734842	6160182	379	0.201		NA	NA	0.5065	0.931739		NA	NA	NA	NA	NA	NA		NA	NA	NA	NA	NA	NA		10	39	17	48	0.5047	0.921861		16	41	11	46	0.3762	0.759997
208	5	148749023	148789871	40848	5	0.4		NA	NA	0.2951	0.931739		NA	NA	NA	NA	NA	NA		NA	NA	NA	NA	NA	NA		12	37	22	43	0.3013	0.882591		22	35	12	45	0.0631	0.700441
209	5	148797272	149366962	569690	42	1.07		NA	NA	0.246	0.931739		NA	NA	NA	NA	NA	NA		NA	NA	NA	NA	NA	NA		11	38	21	44	0.2902	0.87766		20	37	12	45	0.1408	0.700441
210	5	149380180	167973645	18593465	1136	0.389		NA	NA	0.2201	0.914921		NA	NA	NA	NA	NA	NA		NA	NA	NA	NA	NA	NA		7	42	16	49	0.239	0.870683		12	45	11	46	1	1
211	5	167989144	180644810	12655666	856	0.993		NA	NA	0.2201	0.914921		NA	NA	NA	NA	NA	NA		NA	NA	NA	NA	NA	NA		7	42	16	49	0.239	0.870683		12	45	11	46	1	1
212	6	108083	1883315	1775232	106	1.19		0.3644	0.984536	NA	NA		9	40	7	58	0.2838	1		8	49	8	49	1	1		NA	NA	NA	NA	NA	NA		NA	NA	NA	NA	NA	NA
213	6	1905172	7017415	5112243	319	0.887		0.3348	0.984536	NA	NA		8	41	6	59	0.3876	1		7	50	7	50	1	1		NA	NA	NA	NA	NA	NA		NA	NA	NA	NA	NA	NA
214	6	7032594	7139922	107328	7	0		0.3348	0.984536	0.5579	0.931739		8	41	6	59	0.3876	1		7	50	7	50	1	1		4	45	8	57	0.5446	0.921861		7	50	5	52	0.7631	0.875269
215	6	7156923	11272699	4115776	233	0.901		0.2607	0.984536	NA	NA		9	40	7	58	0.2837	1		9	48	7	50	0.7861	0.899571		NA	NA	NA	NA	NA	NA		NA	NA	NA	NA	NA	NA
216	6	11291983	20866824	9574841	562	1.77		0.3115	0.984536	NA	NA		8	41	6	59	0.389	1		8	49	6	51	0.7738	0.884287		NA	NA	NA	NA	NA	NA		NA	NA	NA	NA	NA	NA
217	6	20879458	26055528	5176070	306	0.869		0.3115	0.984536	NA	NA		8	41	6	59	0.389	1		8	49	6	51	0.7738	0.884287		NA	NA	NA	NA	NA	NA		NA	NA	NA	NA	NA	NA
218	6	26071233	26085971	14738	2	0.5		0.6181	0.984536	0.2521	0.931739		7	42	7	58	0.7749	1		8	49	6	51	0.7776	0.889375		6	43	14	51	0.221	0.836638		12	45	8	49	0.4568	0.77544
219	6	26105935	26125251	19316	2	1		NA	NA	0.1847	0.837081		NA	NA	NA	NA	NA	NA		NA	NA	NA	NA	NA	NA		8	41	18	47	0.182	0.81082		16	41	10	47	0.2737	0.723118
220	6	26129106	26393342	264236	29	0.483		0.7689	0.984536	0.1337	0.75917		5	44	7	58	1	1		6	51	6	51	1	1		11	38	23	42	0.1533	0.81082		22	35	12	45	0.0649	0.700441
221	6	26405859	26421429	15570	2	0.5		0.7689	0.984536	0.7268	0.931739		5	44	7	58	1	1		6	51	6	51	1	1		11	38	16	49	0.8327	0.963429		16	41	11	46	0.3802	0.759997
222	6	26445520	26706285	260765	20	0.2		0.7689	0.984536	0.297	0.931739		5	44	7	58	1	1		6	51	6	51	1	1		5	44	12	53	0.2932	0.87766		10	47	7	50	0.6026	0.837304
223	6	26717221	27969173	1251952	76	1.22		0.3356	0.984536	NA	NA		5	44	10	55	0.587	1		9	48	6	51	0.5711	0.78262		NA	NA	NA	NA	NA	NA		NA	NA	NA	NA	NA	NA
224	6	27988243	32558677	4570434	323	2.01		0.3577	0.984536	NA	NA		5	44	10	55	0.5827	1		9	48	6	51	0.5754	0.786237		NA	NA	NA	NA	NA	NA		NA	NA	NA	NA	NA	NA
225	6	32586131	32633691	47560	5	1.2		0.9093	0.984536	0.1336	0.75917		8	41	10	55	1	1		10	47	8	49	0.7995	0.9108		3	46	9	56	0.2287	0.862735		7	50	5	52	0.7662	0.882484
226	6	32659493	32660090	597	2	0		0.5355	0.984536	NA	NA		6	43	10	55	0.7905	1		10	47	6	51	0.4171	0.741295		NA	NA	NA	NA	NA	NA		NA	NA	NA	NA	NA	NA
227	6	32689775	36446784	3757009	255	1.46		0.324	0.984536	NA	NA		6	43	12	53	0.4447	1		12	45	6	51	0.1954	0.655049		NA	NA	NA	NA	NA	NA		NA	NA	NA	NA	NA	NA
228	6	36456070	40763804	4307734	268	1.42		0.2479	0.984536	NA	NA		6	43	13	52	0.324	1		11	46	8	49	0.6144	0.811387		NA	NA	NA	NA	NA	NA		NA	NA	NA	NA	NA	NA
229	6	40774944	44418723	3643779	256	1.3		0.1907	0.984536	NA	NA		7	42	16	49	0.2395	1		14	43	9	48	0.3453	0.722742		NA	NA	NA	NA	NA	NA		NA	NA	NA	NA	NA	NA
230	6	44431222	46112731	1681509	104	0.337		0.2475	0.984536	NA	NA		7	42	15	50	0.3391	1		14	43	8	49	0.2306	0.675645		NA	NA	NA	NA	NA	NA		NA	NA	NA	NA	NA	NA
231	6	46129542	50396123	4266581	252	0.889		0.468	0.984536	NA	NA		8	41	14	51	0.6284	1		14	43	8	49	0.2302	0.675645		NA	NA	NA	NA	NA	NA		NA	NA	NA	NA	NA	NA
232	6	50418189	55221529	4803340	285	1.98		0.905	0.984536	NA	NA		8	41	11	54	1	1		13	44	6	51	0.1247	0.623947		NA	NA	NA	NA	NA	NA		NA	NA	NA	NA	NA	NA
233	6	55236418	62070481	6834063	129	0.876		0.905	0.984536	NA	NA		8	41	11	54	1	1		13	44	6	51	0.1247	0.623947		NA	NA	NA	NA	NA	NA		NA	NA	NA	NA	NA	NA
234	6	62077839	65626535	3548696	200	2.15		0.8532	0.984536	NA	NA		7	42	10	55	1	1		11	46	6	51	0.2883	0.693756		NA	NA	NA	NA	NA	NA		NA	NA	NA	NA	NA	NA
235	6	65647702	66235171	587469	36	0.472		0.6398	0.984536	NA	NA		6	43	10	55	0.7892	1		11	46	5	52	0.1684	0.640368		NA	NA	NA	NA	NA	NA		NA	NA	NA	NA	NA	NA
236	6	66242610	73973225	7730615	459	1.77		0.8121	0.984536	0.5096	0.931739		6	43	9	56	1	1		11	46	4	53	0.0901	0.605458		4	45	8	57	0.5549	0.921861		6	51	6	51	1	1
237	6	73990778	78962949	4972171	294	0.517		0.8121	0.984536	0.6422	0.931739		6	43	9	56	1	1		11	46	4	53	0.0901	0.605458		6	43	9	56	1	1		8	49	7	50	1	1
238	6	78983276	78999263	15987	2	0		0.9763	0.994096	0.486	0.931739		7	42	9	56	1	1		12	45	4	53	0.0543	0.57794		5	44	9	56	0.5934	0.921861		7	50	7	50	1	1
239	6	79015901	79105311	89410	6	0.667		0.8107	0.984536	0.2686	0.931739		7	42	10	55	1	1		13	44	4	53	0.0285	0.526673		5	44	11	54	0.4196	0.921861		7	50	9	48	0.7917	0.900249
240	6	79127731	87280428	8152697	483	0.824		0.9982	0.9982	0.3244	0.931739		6	43	8	57	1	1		10	47	4	53	0.1485	0.640368		5	44	10	55	0.5773	0.921861		9	48	6	51	0.5828	0.821529
241	6	87302451	93793318	6490867	384	1.08		0.8766	0.984536	0.956	0.991403		6	43	7	58	1	1		9	48	4	53	0.2352	0.681673		7	42	9	56	1	1		8	49	8	49	1	1
242	6	93810064	104979160	11169096	649	1.59		0.6656	0.984536	0.8068	0.931739		6	43	6	59	0.7562	1		8	49	4	53	0.356	0.736931		7	42	10	55	1	1		10	47	7	50	0.5987	0.836292
243	6	104996149	111667033	6670884	409	1.53		0.4608	0.984536	0.6129	0.931739		7	42	6	59	0.5511	1		8	49	5	52	0.5639	0.777236		7	42	11	54	0.8065	0.95036		10	47	8	49	0.7993	0.902169
244	6	111681221	115539064	3857843	228	0.75		0.6656	0.984536	0.9756	0.99271		6	43	6	59	0.7562	1		8	49	4	53	0.356	0.736931		7	42	9	56	1	1		9	48	7	50	0.7861	0.894192
245	6	115619172	127376817	11757645	732	1.4		0.6656	0.984536	0.8477	0.951736		6	43	6	59	0.7562	1		8	49	4	53	0.356	0.736931		6	43	8	57	1	1		9	48	5	52	0.3942	0.766311
246	6	127397419	138024493	10627074	649	1.55		NA	NA	0.4088	0.931739		NA	NA	NA	NA	NA	NA		NA	NA	NA	NA	NA	NA		4	45	8	57	0.5563	0.921861		8	49	4	53	0.3589	0.75887
247	6	138037951	162244724	24206773	1425	1.63		0.6656	0.984536	0.5915	0.931739		6	43	6	59	0.7562	1		8	49	4	53	0.356	0.736931		5	44	8	57	0.7761	0.928789		9	48	4	53	0.2372	0.701388
248	6	162257199	162357325	100126	8	1.12		0.4838	0.984536	0.3544	0.931739		7	42	6	59	0.5543	1		8	49	5	52	0.557	0.777236		5	44	10	55	0.585	0.921861		10	47	5	52	0.2685	0.723118
249	6	162374643	162461342	86699	6	1.83		NA	NA	0.336	0.931739		NA	NA	NA	NA	NA	NA		NA	NA	NA	NA	NA	NA		7	42	13	52	0.4739	0.921861		13	44	7	50	0.2165	0.701388
250	6	162481164	162647400	166236	10	2.1		NA	NA	0.887	0.973729		NA	NA	NA	NA	NA	NA		NA	NA	NA	NA	NA	NA		11	38	15	50	1	1		15	42	11	46	0.4996	0.795661
251	6	162668278	162835983	167705	11	2		NA	NA	0.9906	0.99271		NA	NA	NA	NA	NA	NA		NA	NA	NA	NA	NA	NA		11	38	14	51	1	1		16	41	9	48	0.1717	0.701388
252	6	162853087	162896532	43445	4	0.25		NA	NA	0.5525	0.931739		NA	NA	NA	NA	NA	NA		NA	NA	NA	NA	NA	NA		7	42	11	54	0.8053	0.950346		10	47	8	49	0.7948	0.900631
253	6	162920251	163049654	129403	8	0.625		NA	NA	0.2789	0.931739		NA	NA	NA	NA	NA	NA		NA	NA	NA	NA	NA	NA		6	43	12	53	0.4477	0.921861		11	46	7	50	0.4419	0.77544
254	6	163069191	163113168	43977	3	0.333		NA	NA	0.3009	0.931739		NA	NA	NA	NA	NA	NA		NA	NA	NA	NA	NA	NA		5	44	10	55	0.5819	0.921861		11	46	4	53	0.0927	0.700441
255	6	163132681	167489284	4356603	264	1.06		0.7447	0.984536	0.3417	0.931739		6	43	6	59	0.7594	1		7	50	5	52	0.7604	0.866065		4	45	8	57	0.5548	0.921861		8	49	4	53	0.3539	0.75887
256	6	167499498	170753106	3253608	191	1.65		0.9697	0.994096	0.1211	0.75917		6	43	7	58	1	1		8	49	5	52	0.5603	0.777236		3	46	10	55	0.1456	0.81082		8	49	5	52	0.5525	0.818648
257	7	160641	27099126	26938485	1653	2.53		0.7622	0.984536	NA	NA		28	21	39	26	0.843	1		34	23	33	24	1	1		NA	NA	NA	NA	NA	NA		NA	NA	NA	NA	NA	NA
258	7	27106857	27204337	97480	15	1.8		0.6525	0.984536	NA	NA		26	23	32	33	0.7076	1		27	30	31	26	0.5861	0.811387		NA	NA	NA	NA	NA	NA		NA	NA	NA	NA	NA	NA
259	7	27225183	61469275	34244092	1882	2.62		0.8622	0.984536	NA	NA		29	20	37	28	0.8513	1		32	25	34	23	0.8558	0.93401		NA	NA	NA	NA	NA	NA		NA	NA	NA	NA	NA	NA
260	7	61668100	64139857	2471757	112	1.69		0.2799	0.984536	NA	NA		23	26	37	28	0.351	1		30	27	30	27	1	1		NA	NA	NA	NA	NA	NA		NA	NA	NA	NA	NA	NA
261	7	64161893	64284260	122367	5	0.2		0.2777	0.984536	NA	NA		22	27	36	29	0.3471	1		29	28	29	28	1	1		NA	NA	NA	NA	NA	NA		NA	NA	NA	NA	NA	NA
262	7	64317152	71894353	7577201	463	0.827		0.4234	0.984536	NA	NA		23	26	35	30	0.571	1		29	28	29	28	1	1		NA	NA	NA	NA	NA	NA		NA	NA	NA	NA	NA	NA
263	7	71912065	75446406	3534341	156	1.85		0.5727	0.984536	NA	NA		22	27	33	32	0.5785	1		27	30	28	29	1	1		NA	NA	NA	NA	NA	NA		NA	NA	NA	NA	NA	NA
264	7	75454773	76187136	732363	49	1.51		0.7751	0.984536	NA	NA		21	28	30	35	0.8454	1		26	31	25	32	1	1		NA	NA	NA	NA	NA	NA		NA	NA	NA	NA	NA	NA
265	7	76189455	91493258	15303803	930	0.628		0.4246	0.984536	NA	NA		21	28	33	32	0.4548	1		28	29	26	31	0.8525	0.928788		NA	NA	NA	NA	NA	NA		NA	NA	NA	NA	NA	NA
266	7	91496378	92298650	802272	132	1.79		0.2206	0.984536	NA	NA		19	30	33	32	0.2572	1		26	31	26	31	1	1		NA	NA	NA	NA	NA	NA		NA	NA	NA	NA	NA	NA
267	7	92310366	97338051	5027685	303	0.515		0.3318	0.984536	NA	NA		20	29	33	32	0.3497	1		27	30	26	31	1	1		NA	NA	NA	NA	NA	NA		NA	NA	NA	NA	NA	NA
268	7	97350424	97406212	55788	5	0.4		0.2812	0.984536	NA	NA		18	31	31	34	0.2629	1		25	32	24	33	1	1		NA	NA	NA	NA	NA	NA		NA	NA	NA	NA	NA	NA
269	7	97448729	102146868	4698139	313	2.38		0.3318	0.984536	NA	NA		20	29	33	32	0.3497	1		27	30	26	31	1	1		NA	NA	NA	NA	NA	NA		NA	NA	NA	NA	NA	NA
270	7	102174905	102215433	40528	5	0		0.5058	0.984536	NA	NA		20	29	31	34	0.5697	1		27	30	24	33	0.7067	0.843314		NA	NA	NA	NA	NA	NA		NA	NA	NA	NA	NA	NA
271	7	102219887	110169124	7949237	483	0.781		0.4702	0.984536	NA	NA		20	29	31	34	0.5734	1		26	31	25	32	1	1		NA	NA	NA	NA	NA	NA		NA	NA	NA	NA	NA	NA
272	7	110190897	110390075	199178	14	0.714		0.7108	0.984536	NA	NA		20	29	29	36	0.7091	1		25	32	24	33	1	1		NA	NA	NA	NA	NA	NA		NA	NA	NA	NA	NA	NA
273	7	110410755	110879667	468912	31	0.581		0.8383	0.984536	NA	NA		20	29	28	37	0.8519	1		24	33	24	33	1	1		NA	NA	NA	NA	NA	NA		NA	NA	NA	NA	NA	NA
274	7	110892387	137362241	26469854	1627	1.28		0.2457	0.984536	NA	NA		19	30	32	33	0.3463	1		26	31	25	32	1	1		NA	NA	NA	NA	NA	NA		NA	NA	NA	NA	NA	NA
275	7	137385897	138349528	963631	77	1.34		0.6066	0.984536	NA	NA		21	28	31	34	0.709	1		25	32	27	30	0.8535	0.928788		NA	NA	NA	NA	NA	NA		NA	NA	NA	NA	NA	NA
276	7	138359938	141847690	3487752	259	1.98		0.4084	0.984536	NA	NA		19	30	30	35	0.461	1		25	32	24	33	1	1		NA	NA	NA	NA	NA	NA		NA	NA	NA	NA	NA	NA
277	7	141871518	147220529	5349011	321	1.35		0.3177	0.984536	NA	NA		19	30	31	34	0.4536	1		25	32	25	32	1	1		NA	NA	NA	NA	NA	NA		NA	NA	NA	NA	NA	NA
278	7	147232637	158256643	11024006	677	1.36		0.5034	0.984536	NA	NA		19	30	30	35	0.4618	1		24	33	25	32	1	1		NA	NA	NA	NA	NA	NA		NA	NA	NA	NA	NA	NA
279	7	158273830	158343770	69940	6	0		0.7044	0.984536	NA	NA		19	30	28	37	0.7078	1		22	35	25	32	0.7096	0.85878		NA	NA	NA	NA	NA	NA		NA	NA	NA	NA	NA	NA
280	7	158358495	158821263	462768	38	0		0.5034	0.984536	NA	NA		19	30	30	35	0.4618	1		24	33	25	32	1	1		NA	NA	NA	NA	NA	NA		NA	NA	NA	NA	NA	NA
281	8	181530	6891769	6710239	410	0.395		NA	NA	0.7387	0.931739		NA	NA	NA	NA	NA	NA		NA	NA	NA	NA	NA	NA		29	20	38	27	1	1		32	25	35	22	0.7024	0.864596
282	8	6901436	7315991	414555	11	1.09		NA	NA	0.7468	0.931739		NA	NA	NA	NA	NA	NA		NA	NA	NA	NA	NA	NA		26	23	34	31	1	1		29	28	31	26	0.8564	0.935238
283	8	7359040	7747772	388732	8	0		NA	NA	0.4949	0.931739		NA	NA	NA	NA	NA	NA		NA	NA	NA	NA	NA	NA		25	24	30	35	0.7009	0.921861		30	27	25	32	0.4571	0.77544
284	8	7760767	8132139	371372	6	0.167		NA	NA	0.6416	0.931739		NA	NA	NA	NA	NA	NA		NA	NA	NA	NA	NA	NA		27	22	34	31	0.849	0.963429		30	27	31	26	1	1
285	8	8150258	12285464	4135206	231	0.42		NA	NA	0.7468	0.931739		NA	NA	NA	NA	NA	NA		NA	NA	NA	NA	NA	NA		28	21	36	29	1	1		31	26	33	24	0.8495	0.935238
286	8	12448374	24770739	12322365	757	1.04		NA	NA	0.9528	0.991403		NA	NA	NA	NA	NA	NA		NA	NA	NA	NA	NA	NA		27	22	37	28	0.8525	0.963429		32	25	32	25	1	1
287	8	24792675	28276272	3483597	223	0.26		NA	NA	0.9528	0.991403		NA	NA	NA	NA	NA	NA		NA	NA	NA	NA	NA	NA		27	22	37	28	0.8525	0.963429		32	25	32	25	1	1
288	8	28296891	30630628	2333737	136	1.42		NA	NA	0.9881	0.99271		NA	NA	NA	NA	NA	NA		NA	NA	NA	NA	NA	NA		25	24	35	30	0.8561	0.963429		30	27	30	27	1	1
289	8	30644633	31403058	758425	77	0.779		NA	NA	0.7934	0.931739		NA	NA	NA	NA	NA	NA		NA	NA	NA	NA	NA	NA		25	24	33	32	1	1		27	30	31	26	0.5704	0.818648
290	8	31422984	32124590	701606	41	1.73		NA	NA	0.8312	0.941772		NA	NA	NA	NA	NA	NA		NA	NA	NA	NA	NA	NA		24	25	32	33	1	1		26	31	30	27	0.5685	0.818648
291	8	32141825	32340166	198341	14	0.0714		NA	NA	0.8782	0.970137		NA	NA	NA	NA	NA	NA		NA	NA	NA	NA	NA	NA		23	26	33	32	0.705	0.921861		26	31	30	27	0.5722	0.818648
292	8	32353247	33558922	1205675	76	0.947		NA	NA	0.9196	0.987258		NA	NA	NA	NA	NA	NA		NA	NA	NA	NA	NA	NA		23	26	33	32	0.7072	0.921861		26	31	30	27	0.5785	0.818648
293	8	33568440	34454307	885867	55	1.44		0.499	0.984536	0.6749	0.931739		4	45	8	57	0.5421	1		6	51	6	51	1	1		20	29	31	34	0.566	0.921861		23	34	28	29	0.4579	0.77544
294	8	34476487	34537885	61398	5	0		0.3679	0.984536	0.6773	0.931739		4	45	9	56	0.3845	1		7	50	6	51	1	1		20	29	31	34	0.5667	0.921861		23	34	28	29	0.4544	0.77544
295	8	34557563	35302354	744791	43	1.53		0.1807	0.984536	0.7987	0.931739		4	45	11	54	0.2646	1		7	50	8	49	1	1		19	30	29	36	0.5657	0.921861		22	35	26	31	0.5728	0.818648
296	8	35317275	35453083	135808	9	0.111		0.2105	0.984536	0.9398	0.991403		5	44	12	53	0.2849	1		9	48	8	49	1	1		19	30	28	37	0.6957	0.921861		21	36	26	31	0.4505	0.77544
297	8	35463314	36213800	750486	43	1.81		0.3675	0.984536	0.6459	0.931739		6	43	12	53	0.4393	1		9	48	9	48	1	1		17	32	27	38	0.5562	0.921861		20	37	24	33	0.564	0.818648
298	8	36232989	37057395	824406	45	0.444		0.2523	0.984536	0.6486	0.931739		6	43	14	51	0.2207	1		10	47	10	47	1	1		15	34	24	41	0.5462	0.921861		18	39	21	36	0.6885	0.864596
299	8	37066336	37550513	484177	29	0.759		0.0988	0.984536	0.6841	0.931739		6	43	17	48	0.0953	1		11	46	12	45	1	1		15	34	23	42	0.6872	0.921861		18	39	20	37	0.8432	0.934196
300	8	37596655	37669882	73227	5	0.6		0.1421	0.984536	0.5897	0.931739		8	41	18	47	0.1788	1		12	45	14	43	0.8288	0.9108		13	36	22	43	0.4164	0.921861		17	40	18	39	1	1
301	8	37673488	38180851	507363	37	1.19		0.3169	0.984536	0.7005	0.931739		9	40	17	48	0.3703	1		11	46	15	42	0.5024	0.777236		13	36	21	44	0.5408	0.921861		18	39	16	41	0.836	0.926879
302	8	38188335	38369274	180939	39	0.256		0.531	0.984536	0.6543	0.931739		9	40	15	50	0.6459	1		10	47	14	43	0.4951	0.777236		15	34	24	41	0.5547	0.921861		21	36	18	39	0.6935	0.864596
303	8	38373619	38796310	422691	39	1.54		0.8365	0.984536	0.7005	0.931739		12	37	16	49	1	1		12	45	16	41	0.5191	0.777236		13	36	21	44	0.5408	0.921861		18	39	16	41	0.836	0.926879
304	8	38813327	38859488	46161	4	0		0.4925	0.984536	0.6929	0.931739		10	39	17	48	0.5051	1		12	45	15	42	0.6623	0.816779		12	37	20	45	0.5279	0.921861		16	41	16	41	1	1
305	8	38871687	39341524	469837	33	0.727		0.438	0.984536	0.5036	0.931739		10	39	18	47	0.3832	1		12	45	16	41	0.5161	0.777236		11	38	20	45	0.3905	0.921861		16	41	15	42	1	1
306	8	39356595	39382484	25889	3	0.667		0.6496	0.984536	0.5747	0.931739		8	41	13	52	0.6415	1		9	48	12	45	0.6405	0.811387		14	35	23	42	0.5404	0.921861		19	38	18	39	1	1
307	8	39402433	39406446	4013	2	0		0.6051	0.984536	0.4237	0.931739		8	41	13	52	0.6451	1		8	49	13	44	0.3433	0.722742		13	36	23	42	0.4151	0.921861		19	38	17	40	0.8428	0.934196
308	8	39428746	39499752	71006	5	1.8		0.251	0.984536	0.4237	0.931739		7	42	15	50	0.3425	1		9	48	13	44	0.4862	0.777236		13	36	23	42	0.4151	0.921861		19	38	17	40	0.8428	0.934196
309	8	39535655	39990359	454704	32	1.94		0.7464	0.984536	0.3335	0.931739		12	37	18	47	0.8287	1		13	44	17	40	0.522	0.777236		10	39	20	45	0.2684	0.870683		17	40	13	44	0.5274	0.810702
310	8	40003747	40395675	391928	24	1.42		0.9359	0.990646	0.4323	0.931739		14	35	18	47	1	1		13	44	19	38	0.2945	0.693756		10	39	19	46	0.3681	0.921861		16	41	13	44	0.6715	0.860461
311	8	40419717	40921579	501862	31	1.74		0.7827	0.984536	0.113	0.75917		15	34	18	47	0.8367	1		14	43	19	38	0.4023	0.736931		6	43	17	48	0.0918	0.654256		13	44	10	47	0.6513	0.842171
312	8	40935928	40969992	34064	3	0.667		0.8391	0.984536	0.3374	0.931739		14	35	19	46	1	1		15	42	18	39	0.6823	0.819151		7	42	15	50	0.3318	0.921861		11	46	11	46	1	1
313	8	40986955	41160047	173092	12	0.75		0.6406	0.984536	0.2636	0.931739		13	36	19	46	0.8309	1		15	42	17	40	0.8396	0.912768		7	42	16	49	0.2351	0.870683		11	46	12	45	1	1
314	8	41170447	41678244	507797	35	1.43		0.865	0.984536	0.1615	0.803606		15	34	19	46	1	1		15	42	19	38	0.537	0.777236		6	43	16	49	0.1482	0.81082		11	46	11	46	1	1
315	8	41694024	42416270	722246	43	1.47		0.8337	0.984536	0.095	0.748763		16	33	22	43	1	1		17	40	21	36	0.5494	0.777236		4	45	14	51	0.0611	0.654256		8	49	10	47	0.804	0.906676
316	8	42432729	42466335	33606	3	0		0.8004	0.984536	0.1287	0.75917		15	34	21	44	1	1		17	40	19	38	0.8368	0.9108		5	44	15	50	0.0813	0.654256		8	49	12	45	0.4612	0.77544
317	8	42484474	43397202	912728	56	1.05		0.8562	0.984536	0.0702	0.714847		16	33	22	43	1	1		17	40	21	36	0.5464	0.777236		4	45	15	50	0.0396	0.654256		8	49	11	46	0.62	0.842171
318	8	43419507	43470192	50685	4	0.25		0.8953	0.984536	0.344	0.931739		16	33	22	43	1	1		18	39	20	37	0.8363	0.9108		4	45	10	55	0.2677	0.870683		6	51	8	49	0.779	0.889415
319	8	43488901	43507390	18489	2	0		0.9217	0.986608	0.4695	0.931739		17	32	23	42	1	1		18	39	22	35	0.5582	0.777236		4	45	9	56	0.3869	0.921861		6	51	7	50	1	1
320	8	43515874	43647063	131189	2	1		0.989	0.994517	NA	NA		18	31	24	41	1	1		19	38	23	34	0.5631	0.777236		NA	NA	NA	NA	NA	NA		NA	NA	NA	NA	NA	NA
321	8	47752554	48317215	564661	31	1		0.7059	0.984536	NA	NA		22	27	27	38	0.8541	1		22	35	27	30	0.4526	0.777236		NA	NA	NA	NA	NA	NA		NA	NA	NA	NA	NA	NA
322	8	48337205	50630577	2293372	141	1.39		0.5852	0.984536	NA	NA		22	27	26	39	0.7064	1		21	36	27	30	0.3438	0.722742		NA	NA	NA	NA	NA	NA		NA	NA	NA	NA	NA	NA
323	8	50653595	55840039	5186444	310	1.34		0.4572	0.984536	NA	NA		23	26	26	39	0.5759	1		20	37	29	28	0.1298	0.631656		NA	NA	NA	NA	NA	NA		NA	NA	NA	NA	NA	NA
324	8	55859142	58935803	3076661	190	0.942		0.5603	0.984536	NA	NA		23	26	27	38	0.5811	1		20	37	30	27	0.0913	0.605458		NA	NA	NA	NA	NA	NA		NA	NA	NA	NA	NA	NA
325	8	58951496	71280115	12328619	765	2.43		0.9919	0.994517	NA	NA		22	27	29	36	1	1		22	35	29	28	0.2669	0.693485		NA	NA	NA	NA	NA	NA		NA	NA	NA	NA	NA	NA
326	8	71282239	71302326	20087	9	0		0.9633	0.994096	NA	NA		23	26	30	35	1	1		22	35	31	26	0.1386	0.640368		NA	NA	NA	NA	NA	NA		NA	NA	NA	NA	NA	NA
327	8	71306025	80065273	8759248	554	1.76		0.8019	0.984536	NA	NA		23	26	32	33	0.8583	1		23	34	32	25	0.1367	0.640368		NA	NA	NA	NA	NA	NA		NA	NA	NA	NA	NA	NA
328	8	80075027	85306503	5231476	314	1.54		0.4031	0.984536	NA	NA		22	27	34	31	0.4548	1		23	34	33	24	0.0961	0.605458		NA	NA	NA	NA	NA	NA		NA	NA	NA	NA	NA	NA
329	8	85321647	90045051	4723404	274	0.759		0.4031	0.984536	NA	NA		22	27	34	31	0.4548	1		23	34	33	24	0.0961	0.605458		NA	NA	NA	NA	NA	NA		NA	NA	NA	NA	NA	NA
330	8	90059365	90340403	281038	18	0.167		0.3539	0.984536	NA	NA		21	28	33	32	0.4491	1		23	34	31	26	0.1908	0.650572		NA	NA	NA	NA	NA	NA		NA	NA	NA	NA	NA	NA
331	8	90355924	90518221	162297	11	0		0.4492	0.984536	NA	NA		21	28	32	33	0.5689	1		23	34	30	27	0.2657	0.693485		NA	NA	NA	NA	NA	NA		NA	NA	NA	NA	NA	NA
332	8	90538631	100694092	10155461	604	1.23		0.3539	0.984536	NA	NA		21	28	33	32	0.4491	1		23	34	31	26	0.1908	0.650572		NA	NA	NA	NA	NA	NA		NA	NA	NA	NA	NA	NA
333	8	100706060	101407659	701599	46	1.28		0.6976	0.984536	NA	NA		23	26	32	33	0.8521	1		24	33	31	26	0.264	0.693485		NA	NA	NA	NA	NA	NA		NA	NA	NA	NA	NA	NA
334	8	101418475	102411739	993264	59	0.407		0.5061	0.984536	NA	NA		24	25	35	30	0.7048	1		27	30	32	25	0.4554	0.777236		NA	NA	NA	NA	NA	NA		NA	NA	NA	NA	NA	NA
335	8	102430828	111238147	8807319	522	2.16		0.5542	0.984536	NA	NA		25	24	36	29	0.7034	1		27	30	34	23	0.2646	0.693485		NA	NA	NA	NA	NA	NA		NA	NA	NA	NA	NA	NA
336	8	111259659	115624058	4364399	256	2.11		0.8834	0.984536	NA	NA		26	23	35	30	1	1		26	31	35	22	0.1341	0.640368		NA	NA	NA	NA	NA	NA		NA	NA	NA	NA	NA	NA
337	8	115642185	116620413	978228	57	1.12		0.7679	0.984536	NA	NA		25	24	35	30	0.8516	1		26	31	34	23	0.1927	0.651205		NA	NA	NA	NA	NA	NA		NA	NA	NA	NA	NA	NA
338	8	116633816	119174225	2540409	207	1.62		0.8834	0.984536	NA	NA		26	23	35	30	1	1		26	31	35	22	0.1341	0.640368		NA	NA	NA	NA	NA	NA		NA	NA	NA	NA	NA	NA
339	8	119227854	125516828	6288974	382	0.455		0.8928	0.984536	NA	NA		27	22	35	30	1	1		26	31	36	21	0.0956	0.605458		NA	NA	NA	NA	NA	NA		NA	NA	NA	NA	NA	NA
340	8	125533175	125550544	17369	3	0		0.726	0.984536	NA	NA		28	21	35	30	0.8457	1		26	31	37	20	0.0635	0.578012		NA	NA	NA	NA	NA	NA		NA	NA	NA	NA	NA	NA
341	8	125567865	126118475	550610	39	0.41		0.8439	0.984536	NA	NA		28	21	36	29	1	1		26	31	38	19	0.0417	0.5764		NA	NA	NA	NA	NA	NA		NA	NA	NA	NA	NA	NA
342	8	126130494	127707791	1577297	93	1.92		0.9812	0.994283	NA	NA		28	21	37	28	1	1		27	30	38	19	0.0619	0.57794		NA	NA	NA	NA	NA	NA		NA	NA	NA	NA	NA	NA
343	8	127724420	128955220	1230800	66	1.03		0.8831	0.984536	NA	NA		28	21	38	27	1	1		28	29	38	19	0.0907	0.605458		NA	NA	NA	NA	NA	NA		NA	NA	NA	NA	NA	NA
344	8	128971874	129199079	227205	14	0.786		0.9321	0.990646	NA	NA		27	22	35	30	1	1		26	31	36	21	0.089	0.605458		NA	NA	NA	NA	NA	NA		NA	NA	NA	NA	NA	NA
345	8	129216905	130868761	1651856	97	0.711		0.8261	0.984536	NA	NA		27	22	34	31	0.8515	1		24	33	37	20	0.0265	0.526673		NA	NA	NA	NA	NA	NA		NA	NA	NA	NA	NA	NA
346	8	130887801	133757457	2869656	171	0.643		0.4953	0.984536	NA	NA		28	21	32	33	0.4484	1		23	34	37	20	0.0155	0.526673		NA	NA	NA	NA	NA	NA		NA	NA	NA	NA	NA	NA
347	8	133775620	135846156	2070536	120	1.12		0.5789	0.984536	NA	NA		28	21	33	32	0.5733	1		24	33	37	20	0.0259	0.526673		NA	NA	NA	NA	NA	NA		NA	NA	NA	NA	NA	NA
348	8	135860543	136927139	1066596	61	1.44		0.5789	0.984536	NA	NA		28	21	33	32	0.5733	1		24	33	37	20	0.0259	0.526673		NA	NA	NA	NA	NA	NA		NA	NA	NA	NA	NA	NA
349	8	136952692	142529887	5577195	333	1.68		0.5789	0.984536	NA	NA		28	21	33	32	0.5733	1		24	33	37	20	0.0259	0.526673		NA	NA	NA	NA	NA	NA		NA	NA	NA	NA	NA	NA
350	8	142548095	143718161	1170066	70	0.186		0.6351	0.984536	NA	NA		29	20	34	31	0.5691	1		25	32	38	19	0.0244	0.526673		NA	NA	NA	NA	NA	NA		NA	NA	NA	NA	NA	NA
351	8	143739408	146272353	2532945	186	2.21		0.8088	0.984536	NA	NA		26	23	31	34	0.7005	1		21	36	36	21	0.0083	0.526673		NA	NA	NA	NA	NA	NA		NA	NA	NA	NA	NA	NA
352	9	194193	24932348	24738155	1569	1.16		0.9094	0.984536	0.422	0.931739		7	42	10	55	1	1		8	49	9	48	1	1		5	44	11	54	0.4156	0.921861		8	49	8	49	1	1
353	9	24951804	31644235	6692431	382	1.29		0.9065	0.984536	0.3292	0.931739		8	41	12	53	0.8032	1		9	48	11	46	0.8087	0.9108		4	45	10	55	0.2697	0.870683		8	49	6	51	0.7792	0.889415
354	9	31664449	36447251	4782802	313	1.76		0.7895	0.984536	NA	NA		8	41	13	52	0.6299	1		10	47	11	46	1	1		NA	NA	NA	NA	NA	NA		NA	NA	NA	NA	NA	NA
355	9	36470867	36659337	188470	11	1.27		0.7615	0.984536	NA	NA		9	40	13	52	1	1		11	46	11	46	1	1		NA	NA	NA	NA	NA	NA		NA	NA	NA	NA	NA	NA
356	9	36679951	37015186	335235	52	1.19		0.6474	0.984536	NA	NA		11	38	16	49	0.8276	1		14	43	13	44	1	1		NA	NA	NA	NA	NA	NA		NA	NA	NA	NA	NA	NA
357	9	37019090	38471288	1452198	93	0.484		0.5318	0.984536	NA	NA		7	42	13	52	0.4606	1		10	47	10	47	1	1		NA	NA	NA	NA	NA	NA		NA	NA	NA	NA	NA	NA
358	9	38472162	38693993	221831	15	0.4		0.9905	0.994517	NA	NA		7	42	10	55	1	1		8	49	9	48	1	1		NA	NA	NA	NA	NA	NA		NA	NA	NA	NA	NA	NA
359	9	38709748	38758232	48484	4	0.25		0.9898	0.994517	NA	NA		8	41	11	54	1	1		9	48	10	47	1	1		NA	NA	NA	NA	NA	NA		NA	NA	NA	NA	NA	NA
360	9	66462236	70091653	3629417	18	1.56		0.3271	0.984536	NA	NA		5	44	11	54	0.4206	1		8	49	8	49	1	1		NA	NA	NA	NA	NA	NA		NA	NA	NA	NA	NA	NA
361	9	70189954	71751186	1561232	101	1.01		0.3749	0.984536	NA	NA		6	43	12	53	0.4437	1		8	49	10	47	0.7987	0.9108		NA	NA	NA	NA	NA	NA		NA	NA	NA	NA	NA	NA
362	9	71775808	72455489	679681	44	1.27		0.6309	0.984536	0.553	0.931739		6	43	10	55	0.7817	1		6	51	10	47	0.4117	0.736931		8	41	8	57	0.5944	0.921861		9	48	7	50	0.7853	0.894192
363	9	72470219	73795223	1325004	82	0.28		0.3749	0.984536	NA	NA		6	43	12	53	0.4437	1		8	49	10	47	0.7987	0.9108		NA	NA	NA	NA	NA	NA		NA	NA	NA	NA	NA	NA
364	9	73817596	109249860	35432264	2186	2.22		0.3749	0.984536	NA	NA		6	43	12	53	0.4437	1		8	49	10	47	0.7987	0.9108		NA	NA	NA	NA	NA	NA		NA	NA	NA	NA	NA	NA
365	9	109269559	131594312	22324753	1405	1.99		0.5358	0.984536	NA	NA		7	42	12	53	0.6211	1		9	48	10	47	1	1		NA	NA	NA	NA	NA	NA		NA	NA	NA	NA	NA	NA
366	9	131613314	131675502	62188	5	0.4		0.3423	0.984536	0.7782	0.931739		6	43	12	53	0.4433	1		9	48	9	48	1	1		5	44	8	57	0.7742	0.928789		9	48	4	53	0.2351	0.701388
367	9	131689984	131863037	173053	40	0.775		0.2156	0.984536	0.6165	0.931739		5	44	12	53	0.2942	1		8	49	9	48	1	1		7	42	11	54	0.7953	0.936471		13	44	5	52	0.0686	0.700441
368	9	131877688	131942665	64977	7	0.857		0.1723	0.984536	0.7357	0.931739		5	44	13	52	0.1917	1		9	48	9	48	1	1		7	42	10	55	1	1		12	45	5	52	0.1126	0.700441
369	9	131954448	133601966	1647518	151	1.98		0.5358	0.984536	NA	NA		7	42	12	53	0.6211	1		9	48	10	47	1	1		NA	NA	NA	NA	NA	NA		NA	NA	NA	NA	NA	NA
370	9	133623800	134807716	1183916	88	1.08		0.4521	0.984536	NA	NA		7	42	13	52	0.4736	1		10	47	10	47	1	1		NA	NA	NA	NA	NA	NA		NA	NA	NA	NA	NA	NA
371	9	134816914	138437094	3620180	224	1.52		0.4402	0.984536	NA	NA		7	42	13	52	0.472	1		9	48	11	46	0.8021	0.9108		NA	NA	NA	NA	NA	NA		NA	NA	NA	NA	NA	NA
372	9	138442981	140210934	1767953	137	1.3		0.6267	0.984536	NA	NA		8	41	13	52	0.6391	1		9	48	12	45	0.626	0.811387		NA	NA	NA	NA	NA	NA		NA	NA	NA	NA	NA	NA
373	9	140222295	140241876	19581	3	0		0.7159	0.984536	NA	NA		8	41	12	53	0.8153	1		8	49	12	45	0.4602	0.777236		NA	NA	NA	NA	NA	NA		NA	NA	NA	NA	NA	NA
374	10	138206	947034	808828	55	0.109		NA	NA	0.0392	0.714847		NA	NA	NA	NA	NA	NA		NA	NA	NA	NA	NA	NA		5	44	17	48	0.0604	0.654256		14	43	8	49	0.2326	0.701388
375	10	966634	6851903	5885269	351	1.5		NA	NA	0.034	0.677768		NA	NA	NA	NA	NA	NA		NA	NA	NA	NA	NA	NA		5	44	17	48	0.0588	0.654256		14	43	8	49	0.235	0.701388
376	10	6873216	7562605	689389	38	0.974		NA	NA	0.1299	0.75917		NA	NA	NA	NA	NA	NA		NA	NA	NA	NA	NA	NA		6	43	15	50	0.1616	0.81082		12	45	9	48	0.6281	0.842171
377	10	7583877	8678261	1094384	68	0.5		NA	NA	0.0524	0.714847		NA	NA	NA	NA	NA	NA		NA	NA	NA	NA	NA	NA		5	44	16	49	0.0607	0.654256		13	44	8	49	0.3315	0.737833
378	10	8696246	17332287	8636041	516	1.35		NA	NA	0.0714	0.714847		NA	NA	NA	NA	NA	NA		NA	NA	NA	NA	NA	NA		5	44	15	50	0.0929	0.654256		13	44	7	50	0.2134	0.701388
379	10	17347394	21183811	3836417	204	0.417		NA	NA	0.0504	0.714847		NA	NA	NA	NA	NA	NA		NA	NA	NA	NA	NA	NA		5	44	16	49	0.0607	0.654256		14	43	7	50	0.1421	0.700441
380	10	21197649	26572745	5375096	365	1.58		NA	NA	0.0516	0.714847		NA	NA	NA	NA	NA	NA		NA	NA	NA	NA	NA	NA		5	44	16	49	0.0589	0.654256		14	43	7	50	0.1449	0.700441
381	10	26592445	29645354	3052909	190	1.41		NA	NA	0.0798	0.730022		NA	NA	NA	NA	NA	NA		NA	NA	NA	NA	NA	NA		6	43	16	49	0.1543	0.81082		15	42	7	50	0.0941	0.700441
382	10	29660530	32377448	2716918	167	1.82		NA	NA	0.0476	0.714847		NA	NA	NA	NA	NA	NA		NA	NA	NA	NA	NA	NA		5	44	16	49	0.0587	0.654256		14	43	7	50	0.1401	0.700441
383	10	32398441	37666985	5268544	316	1.24		NA	NA	0.0404	0.714847		NA	NA	NA	NA	NA	NA		NA	NA	NA	NA	NA	NA		4	45	15	50	0.0485	0.654256		12	45	7	50	0.3131	0.723218
384	10	37689422	38259013	569591	35	1.4		NA	NA	0.0115	0.5304		NA	NA	NA	NA	NA	NA		NA	NA	NA	NA	NA	NA		3	46	16	49	0.0118	0.376445		13	44	6	51	0.1307	0.700441
385	10	38280264	38321382	41118	3	0.667		NA	NA	0.0084	0.461067		NA	NA	NA	NA	NA	NA		NA	NA	NA	NA	NA	NA		3	46	17	48	0.007	0.304013		13	44	7	50	0.2176	0.701388
386	10	42549111	43210109	660998	44	1.11		NA	NA	0.0292	0.655673		NA	NA	NA	NA	NA	NA		NA	NA	NA	NA	NA	NA		5	44	17	48	0.0577	0.654256		15	42	7	50	0.0952	0.700441
387	10	43226295	44538786	1312491	84	0.75		NA	NA	0.017	0.5304		NA	NA	NA	NA	NA	NA		NA	NA	NA	NA	NA	NA		4	45	18	47	0.0171	0.463379		15	42	7	50	0.0944	0.700441
388	10	44553318	46568496	2015178	83	1.57		NA	NA	0.0602	0.714847		NA	NA	NA	NA	NA	NA		NA	NA	NA	NA	NA	NA		6	43	18	47	0.065	0.654256		16	41	8	49	0.1106	0.700441
389	10	47010385	47060942	50557	5	0.4		NA	NA	0.3023	0.931739		NA	NA	NA	NA	NA	NA		NA	NA	NA	NA	NA	NA		9	40	18	47	0.2748	0.870683		16	41	11	46	0.3833	0.759997
390	10	47074824	51468904	4394080	173	2.07		NA	NA	0.1494	0.801024		NA	NA	NA	NA	NA	NA		NA	NA	NA	NA	NA	NA		8	41	18	47	0.1806	0.81082		17	40	9	48	0.1185	0.700441
391	10	51478472	51657088	178616	5	0.4		NA	NA	0.379	0.931739		NA	NA	NA	NA	NA	NA		NA	NA	NA	NA	NA	NA		9	40	17	48	0.3746	0.921861		16	41	10	47	0.2655	0.723118
392	10	51672831	52082905	410074	27	0.0741		NA	NA	0.2772	0.931739		NA	NA	NA	NA	NA	NA		NA	NA	NA	NA	NA	NA		9	40	18	47	0.2729	0.870683		18	39	9	48	0.0768	0.700441
393	10	52088995	52147550	58555	5	0.2		NA	NA	0.4045	0.931739		NA	NA	NA	NA	NA	NA		NA	NA	NA	NA	NA	NA		10	39	18	47	0.392	0.921861		19	38	9	48	0.0472	0.700441
394	10	52173693	52756766	583073	37	0.946		NA	NA	0.2165	0.914921		NA	NA	NA	NA	NA	NA		NA	NA	NA	NA	NA	NA		9	40	19	46	0.1986	0.81082		18	39	10	47	0.1284	0.700441
395	10	52772377	53340923	568546	33	0.97		NA	NA	0.1777	0.820409		NA	NA	NA	NA	NA	NA		NA	NA	NA	NA	NA	NA		11	38	22	43	0.2134	0.829823		21	36	12	45	0.1002	0.700441
396	10	53350216	58324354	4974138	296	0.578		NA	NA	0.1671	0.809288		NA	NA	NA	NA	NA	NA		NA	NA	NA	NA	NA	NA		9	40	20	45	0.1925	0.81082		19	38	10	47	0.0871	0.700441
397	10	58342186	60228804	1886618	112	0.688		NA	NA	0.2846	0.931739		NA	NA	NA	NA	NA	NA		NA	NA	NA	NA	NA	NA		10	39	20	45	0.2829	0.870683		19	38	11	46	0.1371	0.700441
398	10	60243954	63468355	3224401	192	0.953		NA	NA	0.1057	0.748763		NA	NA	NA	NA	NA	NA		NA	NA	NA	NA	NA	NA		8	41	20	45	0.0851	0.654256		19	38	9	48	0.0529	0.700441
399	10	63492311	63692465	200154	14	0.357		NA	NA	0.105	0.748763		NA	NA	NA	NA	NA	NA		NA	NA	NA	NA	NA	NA		9	40	21	44	0.1309	0.81082		20	37	10	47	0.0601	0.700441
400	10	63708764	64544791	836027	52	0.0577		NA	NA	0.0946	0.748763		NA	NA	NA	NA	NA	NA		NA	NA	NA	NA	NA	NA		8	41	20	45	0.0845	0.654256		18	39	10	47	0.129	0.700441
401	10	64562543	74953465	10390922	643	1.23		NA	NA	0.1547	0.803606		NA	NA	NA	NA	NA	NA		NA	NA	NA	NA	NA	NA		9	40	20	45	0.1923	0.81082		19	38	10	47	0.0828	0.700441
402	10	74971083	77625748	2654665	211	0.962		NA	NA	0.139	0.771528		NA	NA	NA	NA	NA	NA		NA	NA	NA	NA	NA	NA		9	40	20	45	0.1959	0.81082		19	38	10	47	0.0823	0.700441
403	10	77642252	78817810	1175558	73	0.562		NA	NA	0.1568	0.803606		NA	NA	NA	NA	NA	NA		NA	NA	NA	NA	NA	NA		9	40	20	45	0.198	0.81082		20	37	9	48	0.0271	0.700441
404	10	78831758	80943483	2111725	123	2.2		NA	NA	0.0956	0.748763		NA	NA	NA	NA	NA	NA		NA	NA	NA	NA	NA	NA		8	41	20	45	0.087	0.654256		19	38	9	48	0.0478	0.700441
405	10	81103774	82011626	907852	34	1.06		NA	NA	0.0661	0.714847		NA	NA	NA	NA	NA	NA		NA	NA	NA	NA	NA	NA		8	41	21	44	0.0841	0.654256		20	37	9	48	0.0302	0.700441
406	10	82021611	82643958	622347	39	1.13		NA	NA	0.0849	0.748763		NA	NA	NA	NA	NA	NA		NA	NA	NA	NA	NA	NA		9	40	22	43	0.0929	0.654256		21	36	10	47	0.0332	0.700441
407	10	82666339	84088600	1422261	84	1.26		NA	NA	0.1777	0.820409		NA	NA	NA	NA	NA	NA		NA	NA	NA	NA	NA	NA		10	39	21	44	0.2121	0.829823		19	38	12	45	0.2071	0.701388
408	10	84099839	84403213	303374	19	1.47		NA	NA	0.1282	0.75917		NA	NA	NA	NA	NA	NA		NA	NA	NA	NA	NA	NA		10	39	22	43	0.1473	0.81082		19	38	13	44	0.2948	0.723118
409	10	84423965	84669398	245433	15	0.4		NA	NA	0.0695	0.714847		NA	NA	NA	NA	NA	NA		NA	NA	NA	NA	NA	NA		10	39	24	41	0.066	0.654256		21	36	13	44	0.1515	0.700441
410	10	84685939	85600455	914516	55	1.87		NA	NA	0.061	0.714847		NA	NA	NA	NA	NA	NA		NA	NA	NA	NA	NA	NA		10	39	24	41	0.0667	0.654256		20	37	14	43	0.3074	0.723118
411	10	85622271	88077183	2454912	155	1.36		NA	NA	0.1316	0.75917		NA	NA	NA	NA	NA	NA		NA	NA	NA	NA	NA	NA		11	38	23	42	0.1567	0.81082		20	37	14	43	0.3086	0.723118
412	10	88093014	88960512	867498	55	0.945		NA	NA	0.6293	0.931739		NA	NA	NA	NA	NA	NA		NA	NA	NA	NA	NA	NA		15	34	22	43	0.8404	0.963429		21	36	16	41	0.4284	0.77544
413	10	88966343	89241227	274884	5	0.4		NA	NA	0.6516	0.931739		NA	NA	NA	NA	NA	NA		NA	NA	NA	NA	NA	NA		14	35	21	44	0.6836	0.921861		20	37	15	42	0.4226	0.77544
414	10	89253592	89619300	365708	25	0.72		NA	NA	0.4081	0.931739		NA	NA	NA	NA	NA	NA		NA	NA	NA	NA	NA	NA		15	34	24	41	0.5575	0.921861		21	36	18	39	0.7009	0.864596
415	10	89623968	90064365	440397	42	2.1		NA	NA	0.3	0.931739		NA	NA	NA	NA	NA	NA		NA	NA	NA	NA	NA	NA		16	33	27	38	0.4394	0.921861		24	33	19	38	0.4505	0.77544
416	10	90081576	90915911	834335	53	0.943		NA	NA	0.1447	0.785514		NA	NA	NA	NA	NA	NA		NA	NA	NA	NA	NA	NA		13	36	26	39	0.1675	0.81082		23	34	16	41	0.2379	0.701388
417	10	90932995	93530606	2597611	160	0.831		NA	NA	0.1759	0.820409		NA	NA	NA	NA	NA	NA		NA	NA	NA	NA	NA	NA		12	37	24	41	0.2325	0.870634		21	36	15	42	0.3269	0.730469
418	10	93549104	99498368	5949264	381	1.45		NA	NA	0.1944	0.857443		NA	NA	NA	NA	NA	NA		NA	NA	NA	NA	NA	NA		12	37	24	41	0.2278	0.862572		19	38	17	40	0.847	0.935238
419	10	99504791	104628575	5123784	356	2.32		NA	NA	0.0451	0.714847		NA	NA	NA	NA	NA	NA		NA	NA	NA	NA	NA	NA		11	38	26	39	0.0723	0.654256		20	37	17	40	0.6932	0.864596
420	10	104651259	107659738	3008479	188	1.59		NA	NA	0.0629	0.714847		NA	NA	NA	NA	NA	NA		NA	NA	NA	NA	NA	NA		11	38	25	40	0.1049	0.716463		19	38	17	40	0.8422	0.934196
421	10	107669243	112485981	4816738	284	1.31		NA	NA	0.115	0.75917		NA	NA	NA	NA	NA	NA		NA	NA	NA	NA	NA	NA		11	38	23	42	0.1528	0.81082		19	38	15	42	0.5377	0.817032
422	10	112506554	115421375	2914821	172	2.25		NA	NA	0.2317	0.925055		NA	NA	NA	NA	NA	NA		NA	NA	NA	NA	NA	NA		12	37	22	43	0.3108	0.888825		20	37	14	43	0.2997	0.723118
423	10	115432497	119002928	3570431	219	1.81		NA	NA	0.3495	0.931739		NA	NA	NA	NA	NA	NA		NA	NA	NA	NA	NA	NA		13	36	22	43	0.4271	0.921861		21	36	14	43	0.2233	0.701388
424	10	119019690	119090460	70770	5	0		NA	NA	0.2781	0.931739		NA	NA	NA	NA	NA	NA		NA	NA	NA	NA	NA	NA		12	37	22	43	0.3098	0.888825		21	36	13	44	0.1575	0.701388
425	10	119112404	124337860	5225456	344	1.25		NA	NA	0.2322	0.925055		NA	NA	NA	NA	NA	NA		NA	NA	NA	NA	NA	NA		12	37	22	43	0.3103	0.888825		20	37	14	43	0.2995	0.723118
426	10	124348081	126424022	2075941	125	1.15		NA	NA	0.4004	0.931739		NA	NA	NA	NA	NA	NA		NA	NA	NA	NA	NA	NA		12	37	20	45	0.5319	0.921861		19	38	13	44	0.2906	0.723118
427	10	126437980	128685021	2247041	136	0.596		NA	NA	0.4004	0.931739		NA	NA	NA	NA	NA	NA		NA	NA	NA	NA	NA	NA		12	37	20	45	0.5319	0.921861		19	38	13	44	0.2906	0.723118
428	10	128696914	133067536	4370622	258	0.504		NA	NA	0.1098	0.75917		NA	NA	NA	NA	NA	NA		NA	NA	NA	NA	NA	NA		9	40	21	44	0.1397	0.81082		19	38	11	46	0.1388	0.700441
429	10	133090620	134664569	1573949	93	2.03		NA	NA	0.1061	0.748763		NA	NA	NA	NA	NA	NA		NA	NA	NA	NA	NA	NA		8	41	20	45	0.0842	0.654256		18	39	10	47	0.1246	0.700441
430	10	134682651	135284109	601458	45	0.8		NA	NA	0.2035	0.889637		NA	NA	NA	NA	NA	NA		NA	NA	NA	NA	NA	NA		8	41	18	47	0.1852	0.81082		18	39	8	49	0.0406	0.700441
431	11	184497	2073899	1889402	143	0.776		NA	NA	NA	NA		NA	NA	NA	NA	NA	NA		NA	NA	NA	NA	NA	NA		NA	NA	NA	NA	NA	NA		NA	NA	NA	NA	NA	NA
432	11	2097357	2179309	81952	9	0.778		0.1577	0.984536	NA	NA		4	45	12	53	0.1731	1		10	47	6	51	0.4133	0.736931		NA	NA	NA	NA	NA	NA		NA	NA	NA	NA	NA	NA
433	11	2194031	2227603	33572	3	0		0.5588	0.984536	NA	NA		4	45	8	57	0.5498	1		7	50	5	52	0.7612	0.866065		NA	NA	NA	NA	NA	NA		NA	NA	NA	NA	NA	NA
434	11	2246596	33923291	31676695	1940	1.47		NA	NA	NA	NA		NA	NA	NA	NA	NA	NA		NA	NA	NA	NA	NA	NA		NA	NA	NA	NA	NA	NA		NA	NA	NA	NA	NA	NA
435	11	33942408	50335319	16392911	922	1.01		NA	NA	NA	NA		NA	NA	NA	NA	NA	NA		NA	NA	NA	NA	NA	NA		NA	NA	NA	NA	NA	NA		NA	NA	NA	NA	NA	NA
436	11	50638776	54833063	4194287	10	0.5		NA	NA	NA	NA		NA	NA	NA	NA	NA	NA		NA	NA	NA	NA	NA	NA		NA	NA	NA	NA	NA	NA		NA	NA	NA	NA	NA	NA
437	11	54843571	55002923	159352	13	0.231		NA	NA	0.2628	0.931739		NA	NA	NA	NA	NA	NA		NA	NA	NA	NA	NA	NA		7	42	5	60	0.3605	0.921861		8	49	4	53	0.3614	0.75887
438	11	55022583	55776212	753629	52	0.923		NA	NA	0.2886	0.931739		NA	NA	NA	NA	NA	NA		NA	NA	NA	NA	NA	NA		8	41	6	59	0.3938	0.921861		10	47	4	53	0.1562	0.701388
439	11	55788662	57826194	2037532	137	1.45		NA	NA	0.9036	0.986909		NA	NA	NA	NA	NA	NA		NA	NA	NA	NA	NA	NA		7	42	9	56	1	1		11	46	5	52	0.1743	0.701388
440	11	57842777	61931056	4088279	274	1.66		NA	NA	0.5976	0.931739		NA	NA	NA	NA	NA	NA		NA	NA	NA	NA	NA	NA		9	40	9	56	0.6027	0.921861		13	44	5	52	0.0742	0.700441
441	11	61947042	62404267	457225	38	0.0789		NA	NA	0.4831	0.931739		NA	NA	NA	NA	NA	NA		NA	NA	NA	NA	NA	NA		11	38	10	55	0.459	0.921861		15	42	6	51	0.052	0.700441
442	11	62417274	64927890	2510616	180	1.27		NA	NA	0.3408	0.931739		NA	NA	NA	NA	NA	NA		NA	NA	NA	NA	NA	NA		10	39	8	57	0.2945	0.87766		12	45	6	51	0.1955	0.701388
443	11	64969065	65027514	58449	5	0.6		NA	NA	0.7312	0.931739		NA	NA	NA	NA	NA	NA		NA	NA	NA	NA	NA	NA		16	33	18	47	0.6834	0.921861		20	37	14	43	0.3112	0.723118
444	11	65059836	69462992	4403156	295	0.481		NA	NA	0.6197	0.931739		NA	NA	NA	NA	NA	NA		NA	NA	NA	NA	NA	NA		10	39	10	55	0.6198	0.921861		13	44	7	50	0.2159	0.701388
445	11	69497689	70973007	1475318	96	1.32		NA	NA	0.5589	0.931739		NA	NA	NA	NA	NA	NA		NA	NA	NA	NA	NA	NA		9	40	8	57	0.4338	0.921861		11	46	6	51	0.2924	0.723118
446	11	71081930	71253712	171782	5	0.8		NA	NA	0.7972	0.931739		NA	NA	NA	NA	NA	NA		NA	NA	NA	NA	NA	NA		7	42	9	56	1	1		10	47	6	51	0.4224	0.77544
447	11	71266675	74174336	2907661	202	2.25		NA	NA	0.3462	0.931739		NA	NA	NA	NA	NA	NA		NA	NA	NA	NA	NA	NA		10	39	8	57	0.3046	0.888825		12	45	6	51	0.1964	0.701388
448	11	74188887	85648770	11459883	721	1.29		NA	NA	0.4709	0.931739		NA	NA	NA	NA	NA	NA		NA	NA	NA	NA	NA	NA		9	40	8	57	0.4351	0.921861		12	45	5	52	0.1103	0.700441
449	11	85665671	88458126	2792455	172	1.16		NA	NA	0.6298	0.931739		NA	NA	NA	NA	NA	NA		NA	NA	NA	NA	NA	NA		9	40	9	56	0.608	0.921861		12	45	6	51	0.1989	0.701388
450	11	88472802	89457498	984696	53	0.585		NA	NA	0.6339	0.931739		NA	NA	NA	NA	NA	NA		NA	NA	NA	NA	NA	NA		8	41	8	57	0.5977	0.921861		11	46	5	52	0.1756	0.701388
451	11	89474090	113384939	23910849	1560	1.03		NA	NA	0.5366	0.931739		NA	NA	NA	NA	NA	NA		NA	NA	NA	NA	NA	NA		9	40	8	57	0.4303	0.921861		11	46	6	51	0.2895	0.723118
452	11	113407269	113483471	76202	5	1.2		NA	NA	0.6572	0.931739		NA	NA	NA	NA	NA	NA		NA	NA	NA	NA	NA	NA		12	37	12	53	0.4932	0.921861		17	40	7	50	0.0391	0.700441
453	11	113502223	113574247	72024	5	0		NA	NA	0.6966	0.931739		NA	NA	NA	NA	NA	NA		NA	NA	NA	NA	NA	NA		14	35	15	50	0.5254	0.921861		20	37	9	48	0.029	0.700441
454	11	113590942	114189695	598753	36	0.861		NA	NA	0.563	0.931739		NA	NA	NA	NA	NA	NA		NA	NA	NA	NA	NA	NA		11	38	10	55	0.4704	0.921861		14	43	7	50	0.1435	0.700441
455	11	114204392	116115605	1911213	110	0.364		NA	NA	0.3983	0.931739		NA	NA	NA	NA	NA	NA		NA	NA	NA	NA	NA	NA		9	40	7	58	0.2809	0.870683		10	47	6	51	0.412	0.77544
456	11	116128527	119684045	3555518	298	1.91		NA	NA	0.3797	0.931739		NA	NA	NA	NA	NA	NA		NA	NA	NA	NA	NA	NA		10	39	8	57	0.3012	0.882591		11	46	7	50	0.4392	0.77544
457	11	119703908	119810037	106129	23	0.087		NA	NA	0.6808	0.931739		NA	NA	NA	NA	NA	NA		NA	NA	NA	NA	NA	NA		11	38	11	54	0.4771	0.921861		14	43	8	49	0.2384	0.701388
458	11	119813279	134450318	14637039	942	1.59		NA	NA	0.5366	0.931739		NA	NA	NA	NA	NA	NA		NA	NA	NA	NA	NA	NA		9	40	8	57	0.4303	0.921861		11	46	6	51	0.2895	0.723118
459	12	24715	561260	536545	42	1.45		0.3923	0.984536	NA	NA		7	42	7	58	0.7696	1		6	51	8	49	0.7756	0.888341		NA	NA	NA	NA	NA	NA		NA	NA	NA	NA	NA	NA
460	12	576938	4246814	3669876	220	0.736		0.8912	0.984536	NA	NA		5	44	7	58	1	1		5	52	7	50	0.7577	0.866065		NA	NA	NA	NA	NA	NA		NA	NA	NA	NA	NA	NA
461	12	4256059	6147978	1891919	123	0.732		0.9183	0.985746	NA	NA		5	44	8	57	0.7718	1		5	52	8	49	0.5553	0.777236		NA	NA	NA	NA	NA	NA		NA	NA	NA	NA	NA	NA
462	12	6158742	6790801	632059	56	0.839		0.9021	0.984536	0.3866	0.931739		5	44	7	58	1	1		5	52	7	50	0.7593	0.866065		4	45	10	55	0.259	0.870683		10	47	4	53	0.1479	0.700441
463	12	6799969	6948335	148366	15	0		0.8051	0.984536	0.2891	0.931739		6	43	8	57	1	1		7	50	7	50	1	1		3	46	9	56	0.2188	0.833703		8	49	4	53	0.3473	0.75191
464	12	6955537	6997379	41842	4	0.5		0.8051	0.984536	NA	NA		6	43	8	57	1	1		7	50	7	50	1	1		NA	NA	NA	NA	NA	NA		NA	NA	NA	NA	NA	NA
465	12	7016662	9510797	2494135	155	0.806		0.9183	0.985746	NA	NA		5	44	8	57	0.7718	1		5	52	8	49	0.5553	0.777236		NA	NA	NA	NA	NA	NA		NA	NA	NA	NA	NA	NA
466	12	9528590	9582696	54106	5	0.6		0.8954	0.984536	0.4072	0.931739		7	42	9	56	1	1		5	52	11	46	0.1759	0.640368		5	44	10	55	0.5799	0.921861		11	46	4	53	0.094	0.700441
467	12	9626736	9817559	190823	15	0.6		0.9183	0.985746	NA	NA		5	44	8	57	0.7718	1		5	52	8	49	0.5553	0.777236		NA	NA	NA	NA	NA	NA		NA	NA	NA	NA	NA	NA
468	12	9820621	11678312	1857691	128	1.05		0.6261	0.984536	NA	NA		6	43	7	58	1	1		6	51	7	50	1	1		NA	NA	NA	NA	NA	NA		NA	NA	NA	NA	NA	NA
469	12	11694970	11771714	76744	23	1.39		0.8912	0.984536	0.4243	0.931739		5	44	7	58	1	1		5	52	7	50	0.7577	0.866065		8	41	15	50	0.4669	0.921861		13	44	10	47	0.6336	0.842171
470	12	11773018	11935766	162748	55	1.98		NA	NA	0.0971	0.748763		NA	NA	NA	NA	NA	NA		NA	NA	NA	NA	NA	NA		6	43	17	48	0.0907	0.654256		15	42	8	49	0.1595	0.701388
471	12	11965859	14393032	2427173	154	2.14		0.5997	0.984536	NA	NA		7	42	8	57	0.7799	1		7	50	8	49	1	1		NA	NA	NA	NA	NA	NA		NA	NA	NA	NA	NA	NA
472	12	14414807	15285288	870481	57	0.877		0.8481	0.984536	NA	NA		6	43	8	57	1	1		7	50	7	50	1	1		NA	NA	NA	NA	NA	NA		NA	NA	NA	NA	NA	NA
473	12	15309663	20401382	5091719	306	2.01		0.6189	0.984536	NA	NA		5	44	9	56	0.5801	1		8	49	6	51	0.7738	0.884287		NA	NA	NA	NA	NA	NA		NA	NA	NA	NA	NA	NA
474	12	20422491	22407477	1984986	128	0.758		0.6189	0.984536	NA	NA		5	44	9	56	0.5801	1		8	49	6	51	0.7738	0.884287		NA	NA	NA	NA	NA	NA		NA	NA	NA	NA	NA	NA
475	12	22422621	25291689	2869068	181	0.702		0.4666	0.984536	NA	NA		5	44	10	55	0.5764	1		9	48	6	51	0.5725	0.782837		NA	NA	NA	NA	NA	NA		NA	NA	NA	NA	NA	NA
476	12	25293847	29598317	4304470	262	1.5		0.3466	0.984536	NA	NA		5	44	11	54	0.4179	1		9	48	7	50	0.7828	0.898812		NA	NA	NA	NA	NA	NA		NA	NA	NA	NA	NA	NA
477	12	29616491	31555506	1939015	118	1.47		0.2462	0.984536	NA	NA		5	44	12	53	0.2943	1		9	48	8	49	1	1		NA	NA	NA	NA	NA	NA		NA	NA	NA	NA	NA	NA
478	12	31570586	32970874	1400288	82	0.415		0.4636	0.984536	NA	NA		5	44	10	55	0.5726	1		8	49	7	50	1	1		NA	NA	NA	NA	NA	NA		NA	NA	NA	NA	NA	NA
479	12	32982772	33038986	56214	5	0		0.3398	0.984536	NA	NA		5	44	11	54	0.4195	1		9	48	7	50	0.7822	0.898812		NA	NA	NA	NA	NA	NA		NA	NA	NA	NA	NA	NA
480	12	33056431	37034318	3977887	57	1.14		0.5524	0.984536	NA	NA		6	43	11	54	0.6005	1		10	47	7	50	0.5941	0.811387		NA	NA	NA	NA	NA	NA		NA	NA	NA	NA	NA	NA
481	12	37071423	42609885	5538462	333	2.74		0.413	0.984536	NA	NA		6	43	12	53	0.4498	1		10	47	8	49	0.7967	0.9108		NA	NA	NA	NA	NA	NA		NA	NA	NA	NA	NA	NA
482	12	42624310	45092305	2467995	151	1.52		0.2389	0.984536	NA	NA		5	44	12	53	0.2938	1		10	47	7	50	0.6019	0.811387		NA	NA	NA	NA	NA	NA		NA	NA	NA	NA	NA	NA
483	12	45096382	47411723	2315341	146	1.62		0.138	0.984536	NA	NA		4	45	12	53	0.1771	1		10	47	6	51	0.4172	0.741295		NA	NA	NA	NA	NA	NA		NA	NA	NA	NA	NA	NA
484	12	47427643	49477254	2049611	153	0.895		0.3498	0.984536	NA	NA		5	44	11	54	0.4242	1		10	47	6	51	0.4206	0.752194		NA	NA	NA	NA	NA	NA		NA	NA	NA	NA	NA	NA
485	12	49489649	51837705	2348056	159	1.08		0.259	0.984536	NA	NA		4	45	10	55	0.2716	1		9	48	5	52	0.392	0.736931		NA	NA	NA	NA	NA	NA		NA	NA	NA	NA	NA	NA
486	12	51848587	54172409	2323822	163	1.1		0.0634	0.984536	NA	NA		3	46	12	53	0.0937	1		8	49	7	50	1	1		NA	NA	NA	NA	NA	NA		NA	NA	NA	NA	NA	NA
487	12	54184435	55377684	1193249	92	1.26		0.1312	0.984536	NA	NA		4	45	12	53	0.1779	1		9	48	7	50	0.7919	0.9108		NA	NA	NA	NA	NA	NA		NA	NA	NA	NA	NA	NA
488	12	55391160	57218338	1827178	138	1.94		0.048	0.984536	NA	NA		2	47	11	54	0.0413	1		7	50	6	51	1	1		NA	NA	NA	NA	NA	NA		NA	NA	NA	NA	NA	NA
489	12	57237829	60964730	3726901	216	1.11		0.1306	0.984536	NA	NA		3	46	10	55	0.1505	1		8	49	5	52	0.5505	0.777236		NA	NA	NA	NA	NA	NA		NA	NA	NA	NA	NA	NA
490	12	60982821	68975958	7993137	521	1.95		0.1412	0.984536	NA	NA		4	45	11	54	0.2666	1		9	48	6	51	0.5744	0.786237		NA	NA	NA	NA	NA	NA		NA	NA	NA	NA	NA	NA
491	12	68999375	74747316	5747941	334	1.67		0.163	0.984536	0.0761	0.717698		3	46	9	56	0.2361	1		7	50	5	52	0.7545	0.866065		8	41	6	59	0.3906	0.921861		8	49	6	51	0.7759	0.888603
492	12	74761694	90110263	15348569	906	1		0.163	0.984536	0.0671	0.714847		3	46	9	56	0.2361	1		7	50	5	52	0.7545	0.866065		8	41	6	59	0.3908	0.921861		8	49	6	51	0.7742	0.888603
493	12	90129270	106025096	15895826	958	1.76		0.2207	0.984536	0.1056	0.748763		4	45	10	55	0.2686	1		9	48	5	52	0.3846	0.736931		7	42	5	60	0.3621	0.921861		8	49	4	53	0.362	0.75887
494	12	106040751	106074927	34176	3	0		0.231	0.984536	0.1056	0.748763		5	44	12	53	0.2961	1		11	46	6	51	0.2912	0.693756		7	42	5	60	0.3621	0.921861		8	49	4	53	0.362	0.75887
495	12	106092113	109720135	3628022	229	1.83		0.2207	0.984536	0.1056	0.748763		4	45	10	55	0.2686	1		9	48	5	52	0.3846	0.736931		7	42	5	60	0.3621	0.921861		8	49	4	53	0.362	0.75887
496	12	109742142	110315862	573720	40	0.35		0.3569	0.984536	0.3606	0.931739		6	43	11	54	0.6016	1		10	47	7	50	0.6013	0.811387		7	42	7	58	0.7786	0.928789		10	47	4	53	0.1558	0.701388
497	12	110330224	114944783	4614559	302	0.728		0.2207	0.984536	0.1056	0.748763		4	45	10	55	0.2686	1		9	48	5	52	0.3846	0.736931		7	42	5	60	0.3621	0.921861		8	49	4	53	0.362	0.75887
498	12	114968623	121182775	6214152	374	1.02		0.2207	0.984536	NA	NA		4	45	10	55	0.2686	1		9	48	5	52	0.3846	0.736931		NA	NA	NA	NA	NA	NA		NA	NA	NA	NA	NA	NA
499	12	121185474	131197563	10012089	602	1.52		0.2207	0.984536	NA	NA		4	45	10	55	0.2686	1		9	48	5	52	0.3846	0.736931		NA	NA	NA	NA	NA	NA		NA	NA	NA	NA	NA	NA
500	12	131210864	132289090	1078226	79	1.68		0.3893	0.984536	NA	NA		6	43	11	54	0.6103	1		10	47	7	50	0.6011	0.811387		NA	NA	NA	NA	NA	NA		NA	NA	NA	NA	NA	NA
501	13	18924165	19442182	518017	22	0.545		0.4329	0.984536	NA	NA		34	15	40	25	0.4259	1		36	21	38	19	0.8452	0.920352		NA	NA	NA	NA	NA	NA		NA	NA	NA	NA	NA	NA
502	13	19465477	26336825	6871348	423	2.05		0.5079	0.984536	NA	NA		35	14	42	23	0.5486	1		38	19	39	18	1	1		NA	NA	NA	NA	NA	NA		NA	NA	NA	NA	NA	NA
503	13	26358528	27034873	676345	45	0.311		0.9678	0.994096	NA	NA		34	15	44	21	1	1		39	18	39	18	1	1		NA	NA	NA	NA	NA	NA		NA	NA	NA	NA	NA	NA
504	13	27053818	27338395	284577	19	1.26		0.8701	0.984536	NA	NA		35	14	45	20	0.8405	1		40	17	40	17	1	1		NA	NA	NA	NA	NA	NA		NA	NA	NA	NA	NA	NA
505	13	27352670	29302904	1950234	139	0.892		0.8701	0.984536	NA	NA		35	14	45	20	0.8405	1		40	17	40	17	1	1		NA	NA	NA	NA	NA	NA		NA	NA	NA	NA	NA	NA
506	13	29321720	32741333	3419613	235	0.591		0.7583	0.984536	NA	NA		35	14	44	21	0.6896	1		40	17	39	18	1	1		NA	NA	NA	NA	NA	NA		NA	NA	NA	NA	NA	NA
507	13	32757640	33241892	484252	29	0.69		0.6679	0.984536	NA	NA		35	14	43	22	0.6826	1		39	18	39	18	1	1		NA	NA	NA	NA	NA	NA		NA	NA	NA	NA	NA	NA
508	13	33261897	35553572	2291675	139	0.914		0.4437	0.984536	NA	NA		36	13	43	22	0.4225	1		40	17	39	18	1	1		NA	NA	NA	NA	NA	NA		NA	NA	NA	NA	NA	NA
509	13	35565248	38225700	2660452	171	0.567		0.5094	0.984536	NA	NA		36	13	44	21	0.5443	1		41	16	39	18	0.8345	0.9108		NA	NA	NA	NA	NA	NA		NA	NA	NA	NA	NA	NA
510	13	38242496	40491163	2248667	175	0.126		0.4136	0.984536	NA	NA		36	13	43	22	0.4167	1		41	16	38	19	0.6876	0.819151		NA	NA	NA	NA	NA	NA		NA	NA	NA	NA	NA	NA
511	13	40513406	63209569	22696163	1429	2.63		0.4536	0.984536	NA	NA		35	14	43	22	0.6891	1		40	17	38	19	0.8404	0.912768		NA	NA	NA	NA	NA	NA		NA	NA	NA	NA	NA	NA
512	13	63230997	85939790	22708793	1338	2.45		0.2613	0.984536	NA	NA		36	13	42	23	0.4178	1		40	17	38	19	0.8424	0.916589		NA	NA	NA	NA	NA	NA		NA	NA	NA	NA	NA	NA
513	13	85962082	98705914	12743832	766	1.1		0.159	0.984536	NA	NA		36	13	40	25	0.2285	1		39	18	37	20	0.8481	0.922736		NA	NA	NA	NA	NA	NA		NA	NA	NA	NA	NA	NA
514	13	98708601	98757370	48769	5	0		0.1933	0.984536	NA	NA		35	14	39	26	0.2368	1		37	20	37	20	1	1		NA	NA	NA	NA	NA	NA		NA	NA	NA	NA	NA	NA
515	13	98769436	107414565	8645129	520	0.458		0.159	0.984536	NA	NA		36	13	40	25	0.2285	1		39	18	37	20	0.8481	0.922736		NA	NA	NA	NA	NA	NA		NA	NA	NA	NA	NA	NA
516	13	107432718	109664184	2231466	137	0.131		0.1054	0.984536	NA	NA		37	12	40	25	0.1553	1		39	18	38	19	1	1		NA	NA	NA	NA	NA	NA		NA	NA	NA	NA	NA	NA
517	13	109677660	110694134	1016474	64	1.17		0.128	0.984536	NA	NA		36	13	39	26	0.16	1		37	20	38	19	1	1		NA	NA	NA	NA	NA	NA		NA	NA	NA	NA	NA	NA
518	13	110715747	113781953	3066206	166	1.58		0.4707	0.984536	NA	NA		35	14	43	22	0.6762	1		39	18	39	18	1	1		NA	NA	NA	NA	NA	NA		NA	NA	NA	NA	NA	NA
519	13	113791151	114123862	332711	34	0.324		0.5229	0.984536	NA	NA		33	16	40	25	0.5594	1		36	21	37	20	1	1		NA	NA	NA	NA	NA	NA		NA	NA	NA	NA	NA	NA
520	14	19665289	22259312	2594023	182	2.02		NA	NA	0.9472	0.991403		NA	NA	NA	NA	NA	NA		NA	NA	NA	NA	NA	NA		15	34	20	45	1	1		18	39	17	40	1	1
521	14	22280271	23868663	1588392	126	1.39		NA	NA	0.5927	0.931739		NA	NA	NA	NA	NA	NA		NA	NA	NA	NA	NA	NA		17	32	21	44	0.8457	0.963429		20	37	18	39	0.8469	0.935238
522	14	23877283	40641372	16764089	996	1.78		NA	NA	0.8385	0.943551		NA	NA	NA	NA	NA	NA		NA	NA	NA	NA	NA	NA		16	33	21	44	1	1		20	37	17	40	0.6986	0.864596
523	14	40659171	40746865	87694	5	0		NA	NA	0.7118	0.931739		NA	NA	NA	NA	NA	NA		NA	NA	NA	NA	NA	NA		16	33	20	45	0.8474	0.963429		21	36	15	42	0.3233	0.723218
524	14	40760176	49288754	8528578	495	1.1		NA	NA	0.7095	0.931739		NA	NA	NA	NA	NA	NA		NA	NA	NA	NA	NA	NA		16	33	20	45	0.8448	0.963429		21	36	15	42	0.3216	0.723218
525	14	49304356	61268922	11964566	782	1.78		NA	NA	0.3838	0.931739		NA	NA	NA	NA	NA	NA		NA	NA	NA	NA	NA	NA		17	32	19	46	0.5527	0.921861		20	37	16	41	0.5547	0.818648
526	14	61284861	67463522	6178661	440	2.22		NA	NA	0.4111	0.931739		NA	NA	NA	NA	NA	NA		NA	NA	NA	NA	NA	NA		17	32	19	46	0.5535	0.921861		20	37	16	41	0.5584	0.818648
527	14	67474871	67592476	117605	29	0.138		NA	NA	0.6784	0.931739		NA	NA	NA	NA	NA	NA		NA	NA	NA	NA	NA	NA		20	29	25	40	0.8435	0.963429		25	32	20	37	0.4599	0.77544
528	14	67597200	67940193	342993	85	2.24		NA	NA	0.7885	0.931739		NA	NA	NA	NA	NA	NA		NA	NA	NA	NA	NA	NA		20	29	26	39	1	1		25	32	21	36	0.5815	0.818648
529	14	67944175	68078210	134035	10	0.9		NA	NA	0.7582	0.931739		NA	NA	NA	NA	NA	NA		NA	NA	NA	NA	NA	NA		18	31	23	42	1	1		23	34	18	39	0.4553	0.77544
530	14	68093978	68205479	111501	8	0.375		NA	NA	0.681	0.931739		NA	NA	NA	NA	NA	NA		NA	NA	NA	NA	NA	NA		17	32	21	44	0.8409	0.963429		23	34	15	42	0.1645	0.701388
531	14	68222515	74544183	6321668	407	0.162		NA	NA	0.4395	0.931739		NA	NA	NA	NA	NA	NA		NA	NA	NA	NA	NA	NA		17	32	19	46	0.5441	0.921861		21	36	15	42	0.323	0.723218
532	14	74556932	74996544	439612	27	0.63		NA	NA	0.5037	0.931739		NA	NA	NA	NA	NA	NA		NA	NA	NA	NA	NA	NA		18	31	21	44	0.6937	0.921861		23	34	16	41	0.2406	0.703117
533	14	75012673	95601927	20589254	1296	2.15		NA	NA	0.6068	0.931739		NA	NA	NA	NA	NA	NA		NA	NA	NA	NA	NA	NA		16	33	19	46	0.8326	0.963429		20	37	15	42	0.4235	0.77544
534	14	95614666	96096720	482054	35	0		NA	NA	0.3422	0.931739		NA	NA	NA	NA	NA	NA		NA	NA	NA	NA	NA	NA		17	32	17	48	0.4093	0.921861		20	37	14	43	0.3137	0.723218
535	14	96116666	103183217	7066551	454	1.55		NA	NA	0.6602	0.931739		NA	NA	NA	NA	NA	NA		NA	NA	NA	NA	NA	NA		15	34	18	47	0.8298	0.963429		19	38	14	43	0.4186	0.77544
536	14	103204031	103621196	417165	28	0.179		NA	NA	0.3439	0.931739		NA	NA	NA	NA	NA	NA		NA	NA	NA	NA	NA	NA		17	32	18	47	0.5333	0.921861		20	37	15	42	0.4219	0.77544
537	14	103634307	104979504	1345197	95	1.16		NA	NA	0.1188	0.75917		NA	NA	NA	NA	NA	NA		NA	NA	NA	NA	NA	NA		17	32	15	50	0.2011	0.81082		19	38	13	44	0.2966	0.723118
538	14	104995356	105081585	86229	11	0.182		NA	NA	0.5169	0.931739		NA	NA	NA	NA	NA	NA		NA	NA	NA	NA	NA	NA		17	32	20	45	0.6925	0.921861		22	35	15	42	0.2283	0.701388
539	14	105109024	105524683	415659	33	1.82		NA	NA	0.7773	0.931739		NA	NA	NA	NA	NA	NA		NA	NA	NA	NA	NA	NA		14	35	18	47	1	1		21	36	11	46	0.0607	0.700441
540	14	105545556	105632541	86985	7	1.86		NA	NA	0.1215	0.75917		NA	NA	NA	NA	NA	NA		NA	NA	NA	NA	NA	NA		15	34	13	52	0.2679	0.870683		16	41	12	45	0.5219	0.810702
541	14	105643293	105713902	70609	7	0.714		NA	NA	0.071	0.714847		NA	NA	NA	NA	NA	NA		NA	NA	NA	NA	NA	NA		15	34	12	53	0.1751	0.81082		16	41	11	46	0.3879	0.760127
542	14	105724107	106358491	634384	57	0.947		NA	NA	0.4651	0.931739		NA	NA	NA	NA	NA	NA		NA	NA	NA	NA	NA	NA		15	34	17	48	0.6765	0.921861		19	38	13	44	0.3033	0.723118
543	15	20316992	20768896	451904	34	0.382		NA	NA	0.7469	0.931739		NA	NA	NA	NA	NA	NA		NA	NA	NA	NA	NA	NA		22	27	32	33	0.7095	0.921861		28	29	26	31	0.8566	0.935238
544	15	20801063	32514939	11713876	630	2.08		NA	NA	0.5395	0.931739		NA	NA	NA	NA	NA	NA		NA	NA	NA	NA	NA	NA		21	28	32	33	0.5668	0.921861		29	28	24	33	0.4608	0.77544
545	15	32523241	32583146	59905	5	0		NA	NA	0.3019	0.931739		NA	NA	NA	NA	NA	NA		NA	NA	NA	NA	NA	NA		21	28	35	30	0.2639	0.870683		28	29	28	29	1	1
546	15	32590643	34496267	1905624	116	0.112		NA	NA	0.625	0.931739		NA	NA	NA	NA	NA	NA		NA	NA	NA	NA	NA	NA		22	27	33	32	0.5725	0.921861		29	28	26	31	0.7102	0.866726
547	15	34515888	45183990	10668102	705	1.4		NA	NA	0.625	0.931739		NA	NA	NA	NA	NA	NA		NA	NA	NA	NA	NA	NA		22	27	33	32	0.5725	0.921861		29	28	26	31	0.7102	0.866726
548	15	45194281	60611291	15417010	1007	1.11		NA	NA	0.7365	0.931739		NA	NA	NA	NA	NA	NA		NA	NA	NA	NA	NA	NA		22	27	32	33	0.6987	0.921861		28	29	26	31	0.8573	0.935238
549	15	60627584	64344570	3716986	246	1.57		NA	NA	0.9794	0.99271		NA	NA	NA	NA	NA	NA		NA	NA	NA	NA	NA	NA		24	25	32	33	1	1		29	28	27	30	0.8526	0.935238
550	15	64359902	68455342	4095440	255	1.69		NA	NA	0.5741	0.931739		NA	NA	NA	NA	NA	NA		NA	NA	NA	NA	NA	NA		24	25	29	36	0.6993	0.921861		27	30	26	31	1	1
551	15	68469151	80169691	11700540	755	1.43		NA	NA	0.7585	0.931739		NA	NA	NA	NA	NA	NA		NA	NA	NA	NA	NA	NA		23	26	29	36	0.8476	0.963429		26	31	26	31	1	1
552	15	80191426	81674827	1483401	60	0		NA	NA	0.901	0.986905		NA	NA	NA	NA	NA	NA		NA	NA	NA	NA	NA	NA		22	27	28	37	0.8482	0.963429		24	33	26	31	0.8556	0.935238
553	15	81687451	83616606	1929155	113	1.5		NA	NA	0.7683	0.931739		NA	NA	NA	NA	NA	NA		NA	NA	NA	NA	NA	NA		22	27	27	38	0.851	0.963429		23	34	26	31	0.707	0.866726
554	15	83635076	84066322	431246	26	0.308		NA	NA	0.514	0.931739		NA	NA	NA	NA	NA	NA		NA	NA	NA	NA	NA	NA		25	24	28	37	0.4467	0.921861		26	31	27	30	1	1
555	15	84090719	84672518	581799	34	0.647		NA	NA	0.644	0.931739		NA	NA	NA	NA	NA	NA		NA	NA	NA	NA	NA	NA		22	27	26	39	0.7011	0.921861		22	35	26	31	0.5707	0.818648
556	15	84693946	90507705	5813759	486	1.83		NA	NA	0.8499	0.952042		NA	NA	NA	NA	NA	NA		NA	NA	NA	NA	NA	NA		20	29	27	38	1	1		21	36	26	31	0.4439	0.77544
557	15	90530292	91124953	594661	36	0		NA	NA	0.945	0.991403		NA	NA	NA	NA	NA	NA		NA	NA	NA	NA	NA	NA		21	28	27	38	1	1		22	35	26	31	0.5674	0.818648
558	15	91141553	91316084	174531	11	1.18		NA	NA	0.953	0.991403		NA	NA	NA	NA	NA	NA		NA	NA	NA	NA	NA	NA		22	27	29	36	1	1		25	32	26	31	1	1
559	15	91328022	95128892	3800870	220	1.16		NA	NA	0.945	0.991403		NA	NA	NA	NA	NA	NA		NA	NA	NA	NA	NA	NA		21	28	27	38	1	1		22	35	26	31	0.5674	0.818648
560	15	95145646	100212174	5066528	321	1.39		NA	NA	0.4942	0.931739		NA	NA	NA	NA	NA	NA		NA	NA	NA	NA	NA	NA		23	26	26	39	0.5719	0.921861		23	34	26	31	0.706	0.865684
561	16	4381	715810	711429	66	0.939		0.8143	0.984536	NA	NA		9	40	13	52	1	1		10	47	12	45	0.811	0.9108		NA	NA	NA	NA	NA	NA		NA	NA	NA	NA	NA	NA
562	16	724658	2325242	1600584	125	1.86		0.6763	0.984536	NA	NA		10	39	15	50	0.8257	1		10	47	15	42	0.3682	0.736931		NA	NA	NA	NA	NA	NA		NA	NA	NA	NA	NA	NA
563	16	2333467	3195143	861676	64	0.328		0.8856	0.984536	NA	NA		8	41	11	54	1	1		7	50	12	45	0.323	0.708854		NA	NA	NA	NA	NA	NA		NA	NA	NA	NA	NA	NA
564	16	3214064	4554918	1340854	123	1.48		0.4635	0.984536	NA	NA		11	38	11	54	0.4825	1		9	48	13	44	0.4845	0.777236		NA	NA	NA	NA	NA	NA		NA	NA	NA	NA	NA	NA
565	16	4574011	5347842	773831	50	1.72		0.2156	0.984536	NA	NA		11	38	9	56	0.3253	1		8	49	12	45	0.4598	0.777236		NA	NA	NA	NA	NA	NA		NA	NA	NA	NA	NA	NA
566	16	5386232	5791437	405205	22	1.55		0.063	0.984536	NA	NA		12	37	8	57	0.1351	1		7	50	13	44	0.2223	0.675645		NA	NA	NA	NA	NA	NA		NA	NA	NA	NA	NA	NA
567	16	5814626	6103419	288793	16	0.75		0.0304	0.984536	0.207	0.897		11	38	6	59	0.064	1		5	52	12	45	0.1178	0.616591		4	45	10	55	0.2666	0.870683		9	48	5	52	0.3932	0.766311
568	16	6118897	6184322	65425	5	0.6		0.0303	0.984536	0.1624	0.803606		11	38	6	59	0.0618	1		5	52	12	45	0.1179	0.616591		5	44	13	52	0.1992	0.81082		9	48	9	48	1	1
569	16	6206579	6452044	245465	17	1		0.0659	0.984536	0.5216	0.931739		10	39	6	59	0.1038	1		4	53	12	45	0.0611	0.57794		8	41	14	51	0.6285	0.921861		10	47	12	45	0.8118	0.910684
570	16	6465835	6568138	102303	7	0.429		0.0659	0.984536	0.2835	0.931739		10	39	6	59	0.1038	1		4	53	12	45	0.0611	0.57794		8	41	17	48	0.2593	0.870683		13	44	12	45	1	1
571	16	6590737	6776911	186174	13	2.15		0.0335	0.984536	0.2241	0.914921		11	38	6	59	0.0608	1		5	52	12	45	0.1143	0.616591		8	41	18	47	0.1862	0.81082		14	43	12	45	0.8249	0.91151
572	16	6793617	6912249	118632	8	1.88		0.0335	0.984536	0.1891	0.849231		11	38	6	59	0.0648	1		5	52	12	45	0.1174	0.616591		6	43	15	50	0.1542	0.81082		12	45	9	48	0.6259	0.842171
573	16	6938727	7041256	102529	8	1		0.0214	0.984536	0.0998	0.748763		11	38	6	59	0.0638	1		6	51	11	46	0.2908	0.693756		4	45	12	53	0.1713	0.81082		6	51	10	47	0.4176	0.77544
574	16	7062557	7214312	151755	9	1		0.0214	0.984536	0.2231	0.914921		11	38	6	59	0.0638	1		6	51	11	46	0.2908	0.693756		4	45	11	54	0.2662	0.870683		6	51	9	48	0.5784	0.818648
575	16	7232162	7355110	122948	9	1.22		0.0955	0.984536	0.4525	0.931739		10	39	7	58	0.1902	1		7	50	10	47	0.6033	0.811387		5	44	10	55	0.582	0.921861		7	50	8	49	1	1
576	16	7372670	7517867	145197	10	0		0.1727	0.984536	0.5906	0.931739		10	39	8	57	0.3103	1		8	49	10	47	0.8025	0.9108		5	44	9	56	0.5841	0.921861		7	50	7	50	1	1
577	16	7563494	15683447	8119953	481	1.52		0.1288	0.984536	NA	NA		11	38	8	57	0.2057	1		7	50	12	45	0.3123	0.693756		NA	NA	NA	NA	NA	NA		NA	NA	NA	NA	NA	NA
578	16	15703065	18454201	2751136	140	1.15		0.0648	0.984536	NA	NA		12	37	8	57	0.1329	1		8	49	12	45	0.4605	0.777236		NA	NA	NA	NA	NA	NA		NA	NA	NA	NA	NA	NA
579	16	18455705	18539669	83964	4	0.5		0.1185	0.984536	NA	NA		12	37	9	56	0.2262	1		9	48	12	45	0.629	0.811387		NA	NA	NA	NA	NA	NA		NA	NA	NA	NA	NA	NA
580	16	18577167	18701570	124403	5	0.8		0.2054	0.984536	NA	NA		14	35	13	52	0.3738	1		13	44	14	43	1	1		NA	NA	NA	NA	NA	NA		NA	NA	NA	NA	NA	NA
581	16	18704744	22355674	3650930	217	0.931		0.0648	0.984536	NA	NA		12	37	8	57	0.1329	1		8	49	12	45	0.4605	0.777236		NA	NA	NA	NA	NA	NA		NA	NA	NA	NA	NA	NA
582	16	22536548	22604851	68303	7	0		0.1198	0.984536	NA	NA		12	37	9	56	0.2218	1		9	48	12	45	0.6252	0.811387		NA	NA	NA	NA	NA	NA		NA	NA	NA	NA	NA	NA
583	16	22625780	26252960	3627180	228	0.873		0.2171	0.984536	NA	NA		11	38	9	56	0.324	1		9	48	11	46	0.8009	0.9108		NA	NA	NA	NA	NA	NA		NA	NA	NA	NA	NA	NA
584	16	26275498	29089642	2814144	164	0.939		0.1198	0.984536	NA	NA		12	37	9	56	0.2218	1		9	48	12	45	0.6252	0.811387		NA	NA	NA	NA	NA	NA		NA	NA	NA	NA	NA	NA
585	16	29105949	29258288	152339	10	0.8		0.0596	0.984536	NA	NA		10	39	6	59	0.1059	1		6	51	10	47	0.4182	0.744387		NA	NA	NA	NA	NA	NA		NA	NA	NA	NA	NA	NA
586	16	29346770	30104791	758021	47	0.298		0.3128	0.984536	NA	NA		10	39	9	56	0.4483	1		7	50	12	45	0.3146	0.693756		NA	NA	NA	NA	NA	NA		NA	NA	NA	NA	NA	NA
587	16	30106808	30328218	221410	12	0.333		0.339	0.984536	NA	NA		11	38	10	55	0.4635	1		9	48	12	45	0.6261	0.811387		NA	NA	NA	NA	NA	NA		NA	NA	NA	NA	NA	NA
588	16	30342665	31862577	1519912	108	1.54		0.2205	0.984536	NA	NA		14	35	12	53	0.2612	1		11	46	15	42	0.5024	0.777236		NA	NA	NA	NA	NA	NA		NA	NA	NA	NA	NA	NA
589	16	31893628	32105104	211476	5	0		0.0992	0.984536	NA	NA		16	33	13	52	0.1333	1		14	43	15	42	1	1		NA	NA	NA	NA	NA	NA		NA	NA	NA	NA	NA	NA
590	16	32208242	33705825	1497583	37	1.97		0.1622	0.984536	NA	NA		14	35	12	53	0.2643	1		12	45	14	43	0.8266	0.9108		NA	NA	NA	NA	NA	NA		NA	NA	NA	NA	NA	NA
591	16	33734796	33875313	140517	9	0.333		0.5151	0.984536	NA	NA		12	37	13	52	0.6503	1		11	46	14	43	0.6513	0.814046		NA	NA	NA	NA	NA	NA		NA	NA	NA	NA	NA	NA
592	16	34059589	34317157	257568	15	0.733		0.8816	0.984536	NA	NA		12	37	15	50	1	1		12	45	15	42	0.6569	0.816665		NA	NA	NA	NA	NA	NA		NA	NA	NA	NA	NA	NA
593	16	34339543	34646477	306934	20	0.65		0.6506	0.984536	NA	NA		13	36	15	50	0.8289	1		13	44	15	42	0.8278	0.9108		NA	NA	NA	NA	NA	NA		NA	NA	NA	NA	NA	NA
594	16	34667307	35004950	337643	18	0.889		0.9355	0.990646	NA	NA		12	37	16	49	1	1		12	45	16	41	0.5117	0.777236		NA	NA	NA	NA	NA	NA		NA	NA	NA	NA	NA	NA
595	16	45025880	48859137	3833257	239	1.86		0.7081	0.984536	NA	NA		12	37	14	51	0.8277	1		12	45	14	43	0.818	0.9108		NA	NA	NA	NA	NA	NA		NA	NA	NA	NA	NA	NA
596	16	48880404	51054379	2173975	142	1.55		0.3534	0.984536	NA	NA		13	36	13	52	0.5047	1		12	45	14	43	0.8187	0.9108		NA	NA	NA	NA	NA	NA		NA	NA	NA	NA	NA	NA
597	16	51072014	51170887	98873	6	0		0.4745	0.984536	NA	NA		13	36	14	51	0.662	1		13	44	14	43	1	1		NA	NA	NA	NA	NA	NA		NA	NA	NA	NA	NA	NA
598	16	51183630	52070552	886922	56	1.34		0.2565	0.984536	NA	NA		13	36	12	53	0.3654	1		12	45	13	44	1	1		NA	NA	NA	NA	NA	NA		NA	NA	NA	NA	NA	NA
599	16	52083896	54365385	2281489	141	0.66		0.2974	0.984536	NA	NA		12	37	11	54	0.3546	1		10	47	13	44	0.6463	0.811387		NA	NA	NA	NA	NA	NA		NA	NA	NA	NA	NA	NA
600	16	54376805	58452085	4075280	261	0.0115		0.1965	0.984536	NA	NA		12	37	10	55	0.236	1		10	47	12	45	0.8116	0.9108		NA	NA	NA	NA	NA	NA		NA	NA	NA	NA	NA	NA
601	16	58469202	61847393	3378191	198	1.21		0.6449	0.984536	NA	NA		10	39	11	54	0.8107	1		9	48	12	45	0.6312	0.811387		NA	NA	NA	NA	NA	NA		NA	NA	NA	NA	NA	NA
602	16	61868610	67757442	5888832	445	0.98		0.5333	0.984536	0.8117	0.931739		10	39	10	55	0.6221	1		8	49	12	45	0.4722	0.777236		5	44	7	58	1	1		6	51	6	51	1	1
603	16	67780138	69454200	1674062	107	1.3		0.3833	0.984536	NA	NA		10	39	9	56	0.4488	1		8	49	11	46	0.6237	0.811387		NA	NA	NA	NA	NA	NA		NA	NA	NA	NA	NA	NA
604	16	69470476	71180297	1709821	110	1.16		0.5333	0.984536	NA	NA		10	39	10	55	0.6221	1		8	49	12	45	0.4722	0.777236		NA	NA	NA	NA	NA	NA		NA	NA	NA	NA	NA	NA
605	16	71201202	77039038	5837836	354	0.328		0.6482	0.984536	NA	NA		10	39	11	54	0.808	1		9	48	12	45	0.638	0.811387		NA	NA	NA	NA	NA	NA		NA	NA	NA	NA	NA	NA
606	16	77056664	80773415	3716751	228	1.25		0.8198	0.984536	NA	NA		10	39	12	53	0.8144	1		10	47	12	45	0.8147	0.9108		NA	NA	NA	NA	NA	NA		NA	NA	NA	NA	NA	NA
607	16	80789722	82137697	1347975	81	0.123		0.7023	0.984536	NA	NA		10	39	11	54	0.8057	1		9	48	12	45	0.6333	0.811387		NA	NA	NA	NA	NA	NA		NA	NA	NA	NA	NA	NA
608	16	82156999	82616583	459584	28	0		0.9445	0.994096	NA	NA		10	39	13	52	1	1		11	46	12	45	1	1		NA	NA	NA	NA	NA	NA		NA	NA	NA	NA	NA	NA
609	16	82639992	86543328	3903336	243	1.62		0.7023	0.984536	NA	NA		10	39	11	54	0.8057	1		9	48	12	45	0.6333	0.811387		NA	NA	NA	NA	NA	NA		NA	NA	NA	NA	NA	NA
610	16	86560114	86631337	71223	5	0		0.8557	0.984536	NA	NA		10	39	14	51	1	1		10	47	14	43	0.4938	0.777236		NA	NA	NA	NA	NA	NA		NA	NA	NA	NA	NA	NA
611	16	86646672	88669113	2022441	148	2.66		0.9637	0.994096	NA	NA		11	38	15	50	1	1		10	47	16	41	0.267	0.693485		NA	NA	NA	NA	NA	NA		NA	NA	NA	NA	NA	NA
612	17	20132	2361350	2341218	159	0.912		NA	NA	0.6307	0.931739		NA	NA	NA	NA	NA	NA		NA	NA	NA	NA	NA	NA		32	17	39	26	0.7049	0.921861		38	19	33	24	0.4463	0.77544
613	17	2376627	3632698	1256071	83	0.614		NA	NA	0.8798	0.970137		NA	NA	NA	NA	NA	NA		NA	NA	NA	NA	NA	NA		30	19	38	27	0.855	0.963429		34	23	34	23	1	1
614	17	3656823	5332851	1676028	122	1.32		NA	NA	0.645	0.931739		NA	NA	NA	NA	NA	NA		NA	NA	NA	NA	NA	NA		32	17	39	26	0.7051	0.921861		37	20	34	23	0.7045	0.865684
615	17	5343504	6309755	966251	58	0.155		NA	NA	0.5418	0.931739		NA	NA	NA	NA	NA	NA		NA	NA	NA	NA	NA	NA		32	17	38	27	0.5683	0.921861		37	20	33	24	0.5704	0.818648
616	17	6324250	7988446	1664196	133	1.37		NA	NA	0.308	0.931739		NA	NA	NA	NA	NA	NA		NA	NA	NA	NA	NA	NA		35	14	40	25	0.3264	0.921861		41	16	34	23	0.237	0.701388
617	17	8004166	14132620	6128454	423	0.102		NA	NA	0.3851	0.931739		NA	NA	NA	NA	NA	NA		NA	NA	NA	NA	NA	NA		35	14	41	24	0.4223	0.921861		41	16	35	22	0.3261	0.729002
618	17	14150795	18869072	4718277	290	1.25		NA	NA	0.8014	0.931739		NA	NA	NA	NA	NA	NA		NA	NA	NA	NA	NA	NA		32	17	40	25	0.6941	0.921861		39	18	33	24	0.3388	0.743921
619	17	19083766	20853172	1769406	102	2.93		NA	NA	0.3746	0.931739		NA	NA	NA	NA	NA	NA		NA	NA	NA	NA	NA	NA		32	17	37	28	0.4386	0.921861		37	20	32	25	0.4489	0.77544
620	17	20877188	21406072	528884	31	1.97		NA	NA	0.1612	0.803606		NA	NA	NA	NA	NA	NA		NA	NA	NA	NA	NA	NA		30	19	32	33	0.2581	0.870683		33	24	29	28	0.5785	0.818648
621	17	21423893	21843143	419250	22	1.41		NA	NA	0.5918	0.931739		NA	NA	NA	NA	NA	NA		NA	NA	NA	NA	NA	NA		26	23	31	34	0.6997	0.921861		30	27	27	30	0.7098	0.866726
622	17	21859488	22119794	260306	16	1.5		NA	NA	0.9162	0.987258		NA	NA	NA	NA	NA	NA		NA	NA	NA	NA	NA	NA		23	26	30	35	1	1		29	28	24	33	0.4565	0.77544
623	17	22142513	22315936	173423	2	2.5		NA	NA	0.997	0.997		NA	NA	NA	NA	NA	NA		NA	NA	NA	NA	NA	NA		16	33	22	43	1	1		22	35	16	41	0.3218	0.723218
624	17	22334066	22335103	1037	2	0.5		NA	NA	0.7046	0.931739		NA	NA	NA	NA	NA	NA		NA	NA	NA	NA	NA	NA		12	37	15	50	1	1		16	41	11	46	0.3777	0.759997
625	17	22348989	24319947	1970958	136	1.18		NA	NA	0.5768	0.931739		NA	NA	NA	NA	NA	NA		NA	NA	NA	NA	NA	NA		6	43	12	53	0.4467	0.921861		12	45	6	51	0.2045	0.701388
626	17	24334357	25505105	1170748	76	1.45		NA	NA	0.2592	0.931739		NA	NA	NA	NA	NA	NA		NA	NA	NA	NA	NA	NA		5	44	13	52	0.1983	0.81082		12	45	6	51	0.2014	0.701388
627	17	25520058	26367763	847705	60	0.683		NA	NA	0.1336	0.75917		NA	NA	NA	NA	NA	NA		NA	NA	NA	NA	NA	NA		5	44	15	50	0.0879	0.654256		13	44	7	50	0.2191	0.701388
628	17	26385904	26709631	323727	45	0.289		NA	NA	0.1336	0.75917		NA	NA	NA	NA	NA	NA		NA	NA	NA	NA	NA	NA		5	44	15	50	0.0879	0.654256		13	44	7	50	0.2191	0.701388
629	17	26725460	27689402	963942	64	1.89		NA	NA	0.2533	0.931739		NA	NA	NA	NA	NA	NA		NA	NA	NA	NA	NA	NA		5	44	13	52	0.1982	0.81082		12	45	6	51	0.2004	0.701388
630	17	27707501	30962506	3255005	198	1.72		NA	NA	0.5691	0.931739		NA	NA	NA	NA	NA	NA		NA	NA	NA	NA	NA	NA		6	43	12	53	0.4489	0.921861		11	46	7	50	0.4431	0.77544
631	17	30981959	31635465	653506	48	0		NA	NA	0.2745	0.931739		NA	NA	NA	NA	NA	NA		NA	NA	NA	NA	NA	NA		6	43	14	51	0.2182	0.833703		14	43	6	51	0.0832	0.700441
632	17	31889566	35756304	3866738	268	1.71		NA	NA	0.6089	0.931739		NA	NA	NA	NA	NA	NA		NA	NA	NA	NA	NA	NA		6	43	11	54	0.5903	0.921861		12	45	5	52	0.1133	0.700441
633	17	35760925	36060644	299719	23	0.522		NA	NA	0.6066	0.931739		NA	NA	NA	NA	NA	NA		NA	NA	NA	NA	NA	NA		6	43	11	54	0.5892	0.921861		12	45	5	52	0.1168	0.700441
634	17	36091372	37505165	1413793	100	3.01		0.7716	0.984536	0.7511	0.931739		6	43	9	56	1	1		8	49	7	50	1	1		5	44	8	57	0.7849	0.931968		8	49	5	52	0.5543	0.818648
635	17	37518231	39446647	1928416	150	1.15		NA	NA	0.7629	0.931739		NA	NA	NA	NA	NA	NA		NA	NA	NA	NA	NA	NA		7	42	9	56	1	1		10	47	6	51	0.4246	0.77544
636	17	39465073	41515622	2050549	126	0.587		NA	NA	0.7249	0.931739		NA	NA	NA	NA	NA	NA		NA	NA	NA	NA	NA	NA		8	41	10	55	1	1		11	46	7	50	0.4524	0.77544
637	17	41527705	41719786	192081	13	0.923		NA	NA	0.7924	0.931739		NA	NA	NA	NA	NA	NA		NA	NA	NA	NA	NA	NA		10	39	13	52	1	1		13	44	10	47	0.6439	0.842171
638	17	41841187	44077901	2236714	130	1.54		NA	NA	0.8339	0.941984		NA	NA	NA	NA	NA	NA		NA	NA	NA	NA	NA	NA		7	42	9	56	1	1		10	47	6	51	0.4313	0.77544
639	17	44082300	44518926	436626	27	0		NA	NA	0.7249	0.931739		NA	NA	NA	NA	NA	NA		NA	NA	NA	NA	NA	NA		8	41	10	55	1	1		11	46	7	50	0.4524	0.77544
640	17	44541660	46686583	2144923	143	1.27		NA	NA	0.5581	0.931739		NA	NA	NA	NA	NA	NA		NA	NA	NA	NA	NA	NA		8	41	9	56	0.7878	0.934241		10	47	7	50	0.6065	0.837304
641	17	46708300	51380018	4671718	291	1.46		NA	NA	0.4782	0.931739		NA	NA	NA	NA	NA	NA		NA	NA	NA	NA	NA	NA		7	42	7	58	0.7758	0.928789		8	49	6	51	0.7793	0.889415
642	17	51402123	53039613	1637490	98	1.22		0.7408	0.984536	0.6552	0.931739		5	44	8	57	0.7697	1		8	49	5	52	0.5617	0.777236		7	42	8	57	0.7896	0.934241		8	49	7	50	1	1
643	17	53052230	53777677	725447	45	1.47		NA	NA	0.6597	0.931739		NA	NA	NA	NA	NA	NA		NA	NA	NA	NA	NA	NA		6	43	11	54	0.5957	0.921861		10	47	7	50	0.6039	0.837304
644	17	53794755	55018353	1223598	76	0.855		NA	NA	0.9886	0.99271		NA	NA	NA	NA	NA	NA		NA	NA	NA	NA	NA	NA		6	43	9	56	1	1		10	47	5	52	0.2785	0.723118
645	17	55035194	55045844	10650	2	1		NA	NA	0.6059	0.931739		NA	NA	NA	NA	NA	NA		NA	NA	NA	NA	NA	NA		8	41	10	55	1	1		11	46	7	50	0.4572	0.77544
646	17	55053550	55284743	231193	34	0.441		NA	NA	0.5531	0.931739		NA	NA	NA	NA	NA	NA		NA	NA	NA	NA	NA	NA		10	39	12	53	0.8112	0.956976		15	42	7	50	0.1026	0.700441
647	17	55313150	60923107	5609957	370	1.27		NA	NA	0.781	0.931739		NA	NA	NA	NA	NA	NA		NA	NA	NA	NA	NA	NA		6	43	8	57	1	1		9	48	5	52	0.4058	0.77067
648	17	60946372	66493468	5547096	322	1.66		NA	NA	0.3817	0.931739		NA	NA	NA	NA	NA	NA		NA	NA	NA	NA	NA	NA		7	42	7	58	0.7704	0.928789		9	48	5	52	0.4017	0.766311
649	17	66502363	67580412	1078049	65	0.462		NA	NA	0.242	0.931739		NA	NA	NA	NA	NA	NA		NA	NA	NA	NA	NA	NA		10	39	8	57	0.3019	0.882591		11	46	7	50	0.4456	0.77544
650	17	67589772	67610740	20968	2	0.5		NA	NA	0.242	0.931739		NA	NA	NA	NA	NA	NA		NA	NA	NA	NA	NA	NA		10	39	8	57	0.3019	0.882591		11	46	7	50	0.4456	0.77544
651	17	67649028	68304835	655807	38	1.47		0.8442	0.984536	0.2908	0.931739		5	44	7	58	1	1		6	51	6	51	1	1		8	41	7	58	0.4133	0.921861		9	48	6	51	0.5828	0.821529
652	17	68321742	69059987	738245	45	0.867		NA	NA	0.3817	0.931739		NA	NA	NA	NA	NA	NA		NA	NA	NA	NA	NA	NA		7	42	7	58	0.7704	0.928789		9	48	5	52	0.4017	0.766311
653	17	69084493	70511683	1427190	92	1.53		NA	NA	0.4314	0.931739		NA	NA	NA	NA	NA	NA		NA	NA	NA	NA	NA	NA		6	43	6	59	0.7611	0.928789		7	50	5	52	0.7716	0.886999
654	17	70524754	71488671	963917	70	1.63		NA	NA	0.8096	0.931739		NA	NA	NA	NA	NA	NA		NA	NA	NA	NA	NA	NA		6	43	8	57	1	1		10	47	4	53	0.1513	0.700441
655	17	71511323	73663659	2152336	129	1.07		NA	NA	NA	NA		NA	NA	NA	NA	NA	NA		NA	NA	NA	NA	NA	NA		NA	NA	NA	NA	NA	NA		NA	NA	NA	NA	NA	NA
656	17	73677779	75269931	1592152	92	1.3		NA	NA	NA	NA		NA	NA	NA	NA	NA	NA		NA	NA	NA	NA	NA	NA		NA	NA	NA	NA	NA	NA		NA	NA	NA	NA	NA	NA
657	17	75280372	78653660	3373288	257	1.41		NA	NA	NA	NA		NA	NA	NA	NA	NA	NA		NA	NA	NA	NA	NA	NA		NA	NA	NA	NA	NA	NA		NA	NA	NA	NA	NA	NA
658	18	112131	6776580	6664449	405	2.33		NA	NA	0.0637	0.714847		NA	NA	NA	NA	NA	NA		NA	NA	NA	NA	NA	NA		39	10	40	25	0.0449	0.654256		40	17	39	18	1	1
659	18	6789137	10489276	3700139	230	0.891		NA	NA	0.0326	0.677768		NA	NA	NA	NA	NA	NA		NA	NA	NA	NA	NA	NA		40	9	40	25	0.0223	0.536773		40	17	40	17	1	1
660	18	10510416	13997140	3486724	211	1.27		NA	NA	0.0423	0.714847		NA	NA	NA	NA	NA	NA		NA	NA	NA	NA	NA	NA		39	10	39	26	0.0407	0.654256		39	18	39	18	1	1
661	18	16777646	16793851	16205	3	0.667		NA	NA	0.2587	0.931739		NA	NA	NA	NA	NA	NA		NA	NA	NA	NA	NA	NA		36	13	40	25	0.2318	0.870634		40	17	36	21	0.5529	0.818648
662	18	16805029	17379904	574875	37	0.541		NA	NA	0.1814	0.829737		NA	NA	NA	NA	NA	NA		NA	NA	NA	NA	NA	NA		38	11	42	23	0.1542	0.81082		42	15	38	19	0.5387	0.817032
663	18	17394897	19047935	1653038	98	0.878		NA	NA	0.1317	0.75917		NA	NA	NA	NA	NA	NA		NA	NA	NA	NA	NA	NA		40	9	44	21	0.1303	0.81082		44	13	40	17	0.5224	0.810702
664	18	19069834	19828440	758606	44	1.11		NA	NA	0.0678	0.714847		NA	NA	NA	NA	NA	NA		NA	NA	NA	NA	NA	NA		42	7	45	20	0.0476	0.654256		46	11	41	16	0.3748	0.759997
665	18	19850296	22343221	2492925	232	1.32		NA	NA	0.065	0.714847		NA	NA	NA	NA	NA	NA		NA	NA	NA	NA	NA	NA		44	5	48	17	0.0521	0.654256		47	10	45	12	0.8129	0.910684
666	18	22361262	25657020	3295758	196	1.18		NA	NA	0.0121	0.5304		NA	NA	NA	NA	NA	NA		NA	NA	NA	NA	NA	NA		46	3	48	17	0.0058	0.304013		48	9	46	11	0.8154	0.910796
667	18	25673902	28322193	2648291	161	2.07		NA	NA	0.0078	0.461067		NA	NA	NA	NA	NA	NA		NA	NA	NA	NA	NA	NA		46	3	47	18	0.0028	0.27105		46	11	47	10	1	1
668	18	28342441	28575880	233439	15	1.2		NA	NA	0.003	0.428133		NA	NA	NA	NA	NA	NA		NA	NA	NA	NA	NA	NA		48	1	48	17	0.0006	0.1292		49	8	47	10	0.8037	0.906676
669	18	28589320	32680355	4091035	253	2.34		NA	NA	0.004	0.428133		NA	NA	NA	NA	NA	NA		NA	NA	NA	NA	NA	NA		48	1	49	16	0.0008	0.1292		49	8	48	9	1	1
670	18	32701969	44134717	11432748	671	1.92		NA	NA	0.0083	0.461067		NA	NA	NA	NA	NA	NA		NA	NA	NA	NA	NA	NA		48	1	51	14	0.0033	0.27105		49	8	50	7	1	1
671	18	44156553	44246927	90374	6	0		NA	NA	0.0221	0.54587		NA	NA	NA	NA	NA	NA		NA	NA	NA	NA	NA	NA		46	3	50	15	0.0181	0.463379		49	8	47	10	0.7921	0.900249
672	18	44263943	58946888	14682945	908	1.24		NA	NA	0.0263	0.618676		NA	NA	NA	NA	NA	NA		NA	NA	NA	NA	NA	NA		47	2	52	13	0.0232	0.536825		50	7	49	8	1	1
673	18	58948735	59132710	183975	58	0.431		NA	NA	0.0198	0.5304		NA	NA	NA	NA	NA	NA		NA	NA	NA	NA	NA	NA		49	0	56	9	0.0101	0.376445		54	3	51	6	0.4892	0.792824
674	18	59136974	76116026	16979052	1024	1.15		NA	NA	0.0189	0.5304		NA	NA	NA	NA	NA	NA		NA	NA	NA	NA	NA	NA		48	1	53	12	0.0064	0.304013		50	7	51	6	1	1
675	19	210395	770620	560225	48	1.08		NA	NA	NA	NA		NA	NA	NA	NA	NA	NA		NA	NA	NA	NA	NA	NA		NA	NA	NA	NA	NA	NA		NA	NA	NA	NA	NA	NA
676	19	781586	1548872	767286	60	1.23		NA	NA	NA	NA		NA	NA	NA	NA	NA	NA		NA	NA	NA	NA	NA	NA		NA	NA	NA	NA	NA	NA		NA	NA	NA	NA	NA	NA
677	19	1561950	1929300	367350	24	0.25		NA	NA	NA	NA		NA	NA	NA	NA	NA	NA		NA	NA	NA	NA	NA	NA		NA	NA	NA	NA	NA	NA		NA	NA	NA	NA	NA	NA
678	19	1957532	8483823	6526291	442	3.14		NA	NA	NA	NA		NA	NA	NA	NA	NA	NA		NA	NA	NA	NA	NA	NA		NA	NA	NA	NA	NA	NA		NA	NA	NA	NA	NA	NA
679	19	8491983	8607480	115497	8	0.5		NA	NA	NA	NA		NA	NA	NA	NA	NA	NA		NA	NA	NA	NA	NA	NA		NA	NA	NA	NA	NA	NA		NA	NA	NA	NA	NA	NA
680	19	8621169	8669258	48089	3	0.333		NA	NA	NA	NA		NA	NA	NA	NA	NA	NA		NA	NA	NA	NA	NA	NA		NA	NA	NA	NA	NA	NA		NA	NA	NA	NA	NA	NA
681	19	8691111	9178721	487610	31	1.23		0.3429	0.984536	NA	NA		4	45	9	56	0.3877	1		7	50	6	51	1	1		NA	NA	NA	NA	NA	NA		NA	NA	NA	NA	NA	NA
682	19	9200055	9707119	507064	30	1.43		NA	NA	NA	NA		NA	NA	NA	NA	NA	NA		NA	NA	NA	NA	NA	NA		NA	NA	NA	NA	NA	NA		NA	NA	NA	NA	NA	NA
683	19	9723863	10196499	472636	33	0.485		NA	NA	NA	NA		NA	NA	NA	NA	NA	NA		NA	NA	NA	NA	NA	NA		NA	NA	NA	NA	NA	NA		NA	NA	NA	NA	NA	NA
684	19	10213505	11526026	1312521	95	0.4		NA	NA	NA	NA		NA	NA	NA	NA	NA	NA		NA	NA	NA	NA	NA	NA		NA	NA	NA	NA	NA	NA		NA	NA	NA	NA	NA	NA
685	19	11548328	13161552	1613224	117	1.96		NA	NA	NA	NA		NA	NA	NA	NA	NA	NA		NA	NA	NA	NA	NA	NA		NA	NA	NA	NA	NA	NA		NA	NA	NA	NA	NA	NA
686	19	13188639	13686712	498073	28	0.107		NA	NA	NA	NA		NA	NA	NA	NA	NA	NA		NA	NA	NA	NA	NA	NA		NA	NA	NA	NA	NA	NA		NA	NA	NA	NA	NA	NA
687	19	13703054	16877960	3174906	227	1.9		NA	NA	NA	NA		NA	NA	NA	NA	NA	NA		NA	NA	NA	NA	NA	NA		NA	NA	NA	NA	NA	NA		NA	NA	NA	NA	NA	NA
688	19	16897961	18621345	1723384	138	1.11		NA	NA	NA	NA		NA	NA	NA	NA	NA	NA		NA	NA	NA	NA	NA	NA		NA	NA	NA	NA	NA	NA		NA	NA	NA	NA	NA	NA
689	19	18639315	19243642	604327	40	0.55		NA	NA	NA	NA		NA	NA	NA	NA	NA	NA		NA	NA	NA	NA	NA	NA		NA	NA	NA	NA	NA	NA		NA	NA	NA	NA	NA	NA
690	19	19253726	23345557	4091831	257	0.79		NA	NA	NA	NA		NA	NA	NA	NA	NA	NA		NA	NA	NA	NA	NA	NA		NA	NA	NA	NA	NA	NA		NA	NA	NA	NA	NA	NA
691	19	23359038	24168181	809143	55	0.236		NA	NA	NA	NA		NA	NA	NA	NA	NA	NA		NA	NA	NA	NA	NA	NA		NA	NA	NA	NA	NA	NA		NA	NA	NA	NA	NA	NA
692	19	32545047	37780053	5235006	286	1.68		0.7864	0.984536	NA	NA		7	42	8	57	0.7784	1		10	47	5	52	0.2697	0.693485		NA	NA	NA	NA	NA	NA		NA	NA	NA	NA	NA	NA
693	19	37794268	40961428	3167160	209	0.455		0.9771	0.994096	NA	NA		7	42	9	56	1	1		11	46	5	52	0.1739	0.640368		NA	NA	NA	NA	NA	NA		NA	NA	NA	NA	NA	NA
694	19	40968368	43323196	2354828	147	0.925		0.9784	0.994096	NA	NA		7	42	9	56	1	1		11	46	5	52	0.1737	0.640368		NA	NA	NA	NA	NA	NA		NA	NA	NA	NA	NA	NA
695	19	43339991	43717806	377815	28	0.286		0.4815	0.984536	NA	NA		5	44	9	56	0.583	1		9	48	5	52	0.3811	0.736931		NA	NA	NA	NA	NA	NA		NA	NA	NA	NA	NA	NA
696	19	43729074	43931974	202900	16	1.19		NA	NA	0.7396	0.931739		NA	NA	NA	NA	NA	NA		NA	NA	NA	NA	NA	NA		5	44	8	57	0.7751	0.928789		7	50	6	51	1	1
697	19	43951133	44113616	162483	13	0.385		NA	NA	0.6699	0.931739		NA	NA	NA	NA	NA	NA		NA	NA	NA	NA	NA	NA		5	44	8	57	0.777	0.928789		7	50	6	51	1	1
698	19	44129697	46382214	2252517	150	1.64		0.6938	0.984536	NA	NA		7	42	8	57	0.7867	1		10	47	5	52	0.2692	0.693485		NA	NA	NA	NA	NA	NA		NA	NA	NA	NA	NA	NA
699	19	46397843	48346988	1949145	133	0.985		0.8914	0.984536	NA	NA		6	43	8	57	1	1		10	47	4	53	0.1505	0.640368		NA	NA	NA	NA	NA	NA		NA	NA	NA	NA	NA	NA
700	19	48373489	49900153	1526664	94	0.798		0.8914	0.984536	NA	NA		6	43	8	57	1	1		10	47	4	53	0.1505	0.640368		NA	NA	NA	NA	NA	NA		NA	NA	NA	NA	NA	NA
701	19	49918811	49949831	31020	5	0.2		0.9553	0.994096	NA	NA		6	43	8	57	1	1		10	47	4	53	0.1524	0.640368		NA	NA	NA	NA	NA	NA		NA	NA	NA	NA	NA	NA
702	19	49953681	53617788	3664107	249	1.47		0.7573	0.984536	NA	NA		6	43	7	58	1	1		10	47	3	54	0.0704	0.602332		NA	NA	NA	NA	NA	NA		NA	NA	NA	NA	NA	NA
703	19	53646847	53788968	142121	12	0.917		0.7329	0.984536	NA	NA		5	44	8	57	0.7793	1		10	47	3	54	0.0727	0.602332		NA	NA	NA	NA	NA	NA		NA	NA	NA	NA	NA	NA
704	19	53802678	53984354	181676	19	0.316		0.4241	0.984536	NA	NA		4	45	8	57	0.5571	1		9	48	3	54	0.1242	0.623947		NA	NA	NA	NA	NA	NA		NA	NA	NA	NA	NA	NA
705	19	54000198	54405148	404950	32	1.22		NA	NA	0.0667	0.714847		NA	NA	NA	NA	NA	NA		NA	NA	NA	NA	NA	NA		9	40	5	60	0.1438	0.81082		9	48	5	52	0.3889	0.760127
706	19	54417036	54532798	115762	8	0.125		0.891	0.984536	NA	NA		5	44	7	58	1	1		9	48	3	54	0.1213	0.616591		NA	NA	NA	NA	NA	NA		NA	NA	NA	NA	NA	NA
707	19	54546407	55406134	859727	60	1.12		0.9458	0.994096	NA	NA		6	43	7	58	1	1		9	48	4	53	0.2378	0.691143		NA	NA	NA	NA	NA	NA		NA	NA	NA	NA	NA	NA
708	19	55420171	62739290	7319119	508	2.11		0.4765	0.984536	NA	NA		7	42	7	58	0.7774	1		10	47	4	53	0.1542	0.640368		NA	NA	NA	NA	NA	NA		NA	NA	NA	NA	NA	NA
709	19	62745071	63788698	1043627	89	1.08		0.973	0.994096	NA	NA		6	43	8	57	1	1		9	48	5	52	0.393	0.736931		NA	NA	NA	NA	NA	NA		NA	NA	NA	NA	NA	NA
710	20	8747	8506134	8497387	547	1.86		0.4902	0.984536	0.0528	0.714847		16	33	26	39	0.4402	1		25	32	17	40	0.173	0.640368		14	35	8	57	0.0355	0.654256		11	46	11	46	1	1
711	20	8523461	9408444	884983	54	1		0.3092	0.984536	0.0931	0.748763		16	33	28	37	0.3282	1		26	31	18	39	0.1788	0.640368		14	35	9	56	0.0654	0.654256		11	46	12	45	1	1
712	20	9431533	11799056	2367523	143	2.55		0.2345	0.984536	0.1367	0.767384		15	34	28	37	0.2413	1		25	32	18	39	0.2441	0.691143		13	36	9	56	0.099	0.694145		10	47	12	45	0.8188	0.910796
713	20	11816103	13658509	1842406	109	2		0.783	0.984536	0.3086	0.931739		17	32	25	40	0.7026	1		25	32	17	40	0.1711	0.640368		13	36	11	54	0.2499	0.870683		11	46	13	44	0.8238	0.91151
714	20	13675163	14263848	588685	39	0.513		0.8978	0.984536	0.3086	0.931739		18	31	25	40	1	1		25	32	18	39	0.2421	0.691143		13	36	11	54	0.2499	0.870683		11	46	13	44	0.8238	0.91151
715	20	14277060	14489315	212255	13	0.846		0.6882	0.984536	0.4247	0.931739		18	31	22	43	0.8398	1		22	35	18	39	0.5566	0.777236		13	36	12	53	0.3561	0.921861		12	45	13	44	1	1
716	20	14502299	14530401	28102	3	0.333		0.424	0.984536	0.3891	0.931739		18	31	20	45	0.5485	1		22	35	16	41	0.3142	0.693756		14	35	13	52	0.3634	0.921861		13	44	14	43	1	1
717	20	14577123	14633390	56267	5	1.2		0.8244	0.984536	0.3133	0.931739		15	34	20	45	1	1		20	37	15	42	0.4107	0.736931		17	32	16	49	0.2976	0.882591		15	42	18	39	0.6873	0.864596
718	20	14648040	14722913	74873	5	1.8		0.7684	0.984536	0.6239	0.931739		14	35	18	47	1	1		19	38	13	44	0.2975	0.693756		17	32	19	46	0.5498	0.921861		17	40	19	38	0.8467	0.935238
719	20	14734482	14892155	157673	12	1		0.3656	0.984536	0.7078	0.931739		14	35	15	50	0.5217	1		18	39	11	46	0.2029	0.667924		17	32	24	41	0.8441	0.963429		20	37	21	36	1	1
720	20	14912459	15060284	147825	10	1		0.6763	0.984536	0.7475	0.931739		13	36	16	49	0.8293	1		17	40	12	45	0.391	0.736931		20	29	24	41	0.7014	0.921861		22	35	22	35	1	1
721	20	15082157	15096440	14283	2	1		0.8459	0.984536	0.8122	0.931739		14	35	18	47	1	1		18	39	14	43	0.5341	0.777236		19	30	23	42	0.842	0.963429		22	35	20	37	0.8517	0.935238
722	20	15113421	15172033	58612	5	0.8		0.8623	0.984536	0.4661	0.931739		14	35	20	45	0.8366	1		20	37	14	43	0.3094	0.693756		17	32	18	47	0.5414	0.921861		17	40	18	39	1	1
723	20	15201306	15293469	92163	7	1.43		0.6391	0.984536	0.1438	0.785514		15	34	23	42	0.6838	1		21	36	17	40	0.5513	0.777236		16	33	13	52	0.1371	0.81082		15	42	14	43	1	1
724	20	15306187	15401025	94838	7	0.857		0.5102	0.984536	0.5491	0.931739		20	29	23	42	0.5651	1		24	33	19	38	0.4352	0.763422		12	37	12	53	0.4851	0.921861		11	46	13	44	0.8194	0.910796
725	20	15417339	15823790	406451	27	1.11		0.8957	0.984536	0.7857	0.931739		20	29	26	39	1	1		26	31	20	37	0.3327	0.720474		11	38	12	53	0.6413	0.921861		10	47	13	44	0.6427	0.842171
726	20	15840049	16201301	361252	23	0.652		0.7075	0.984536	0.4822	0.931739		20	29	29	36	0.7017	1		28	29	21	36	0.2534	0.691143		11	38	10	55	0.4571	0.921861		10	47	11	46	1	1
727	20	16218567	16793588	575021	35	0.571		0.8983	0.984536	0.5514	0.931739		21	28	29	36	1	1		28	29	22	35	0.3418	0.722742		10	39	9	56	0.4384	0.921861		10	47	9	48	1	1
728	20	16804987	17152436	347449	22	0.182		0.7608	0.984536	0.79	0.931739		20	29	29	36	0.699	1		26	31	23	34	0.7011	0.829304		9	40	9	56	0.5985	0.921861		10	47	8	49	0.7979	0.900631
729	20	17171299	17536263	364964	23	1.26		0.764	0.984536	0.9613	0.991403		19	30	28	37	0.7012	1		25	32	22	35	0.7028	0.831262		9	40	10	55	0.7946	0.936471		10	47	9	48	1	1
730	20	17542745	17552631	9886	2	0		0.7505	0.984536	0.9613	0.991403		18	31	27	38	0.6931	1		23	34	22	35	1	1		9	40	10	55	0.7946	0.936471		10	47	9	48	1	1
731	20	17570018	19074864	1504846	91	0.934		0.822	0.984536	0.9613	0.991403		19	30	28	37	0.6964	1		25	32	22	35	0.6963	0.824457		9	40	10	55	0.7946	0.936471		10	47	9	48	1	1
732	20	19086250	19523059	436809	27	0.185		0.7513	0.984536	0.787	0.931739		22	27	28	37	0.8497	1		27	30	23	34	0.5606	0.777236		9	40	9	56	0.6004	0.921861		10	47	8	49	0.8009	0.904771
733	20	19536779	20409401	872622	51	1.31		0.7935	0.984536	0.5494	0.931739		21	28	30	35	0.847	1		28	29	23	34	0.4427	0.77109		10	39	9	56	0.4436	0.921861		10	47	9	48	1	1
734	20	20425628	20945628	520000	31	0.419		0.8273	0.984536	0.6842	0.931739		24	25	30	35	0.8503	1		29	28	25	32	0.5661	0.777236		9	40	9	56	0.5984	0.921861		10	47	8	49	0.7946	0.900631
735	20	20966352	21367611	401259	25	0.56		0.8279	0.984536	0.9147	0.987258		23	26	32	33	0.8475	1		29	28	26	31	0.7015	0.829304		8	41	9	56	0.7894	0.934241		9	48	8	49	1	1
736	20	21387595	22316323	928728	53	1.57		0.8907	0.984536	0.8148	0.931739		24	25	33	32	1	1		31	26	26	31	0.4504	0.777236		7	42	9	56	1	1		9	48	7	50	0.7919	0.900249
737	20	22333656	22399805	66149	5	0.2		0.582	0.984536	0.7456	0.931739		24	25	35	30	0.705	1		33	24	26	31	0.2602	0.691143		8	41	8	57	0.594	0.921861		8	49	8	49	1	1
738	20	22420724	23078547	657823	41	1.59		0.5722	0.984536	0.9313	0.987258		24	25	35	30	0.7011	1		33	24	26	31	0.2613	0.691143		8	41	9	56	0.794	0.936471		9	48	8	49	1	1
739	20	23094552	23233897	139345	9	0.333		0.3751	0.984536	0.5772	0.931739		24	25	37	28	0.4494	1		34	23	27	30	0.2576	0.691143		8	41	7	58	0.416	0.921861		7	50	8	49	1	1
740	20	23248239	25213512	1965273	126	1.43		0.2745	0.984536	0.9902	0.99271		22	27	36	29	0.3428	1		33	24	25	32	0.1873	0.650572		7	42	8	57	0.7765	0.928789		7	50	8	49	1	1
741	20	25223738	25576270	352532	27	1.78		0.4262	0.984536	0.7497	0.931739		25	24	38	27	0.4483	1		35	22	28	29	0.2578	0.691143		6	43	8	57	1	1		7	50	7	50	1	1
742	20	29297270	29306447	9177	2	0		0.952	0.994096	NA	NA		38	11	49	16	0.8214	1		46	11	41	16	0.3827	0.736931		NA	NA	NA	NA	NA	NA		NA	NA	NA	NA	NA	NA
743	20	29311018	40122281	10811263	678	1.73		0.6733	0.984536	NA	NA		40	9	50	15	0.634	1		46	11	44	13	0.8188	0.9108		NA	NA	NA	NA	NA	NA		NA	NA	NA	NA	NA	NA
744	20	40136920	54373434	14236514	876	2.06		0.8884	0.984536	NA	NA		39	10	52	13	1	1		47	10	44	13	0.6416	0.811387		NA	NA	NA	NA	NA	NA		NA	NA	NA	NA	NA	NA
745	20	54377847	57359062	2981215	205	1.1		0.753	0.984536	NA	NA		41	8	52	13	0.6335	1		48	9	45	12	0.6256	0.811387		NA	NA	NA	NA	NA	NA		NA	NA	NA	NA	NA	NA
746	20	57375311	60161238	2785927	178	1.26		0.813	0.984536	NA	NA		40	9	51	14	0.8154	1		48	9	43	14	0.3451	0.722742		NA	NA	NA	NA	NA	NA		NA	NA	NA	NA	NA	NA
747	20	60164420	62374886	2210466	164	1.41		0.9631	0.994096	NA	NA		40	9	52	13	1	1		47	10	45	12	0.808	0.9108		NA	NA	NA	NA	NA	NA		NA	NA	NA	NA	NA	NA
748	20	62396618	62431859	35241	4	0.5		0.7813	0.984536	NA	NA		38	11	49	16	0.8275	1		44	13	43	14	1	1		NA	NA	NA	NA	NA	NA		NA	NA	NA	NA	NA	NA
749	21	14003463	14267764	264301	15	1.27		NA	NA	0.8352	0.941984		NA	NA	NA	NA	NA	NA		NA	NA	NA	NA	NA	NA		14	35	19	46	1	1		17	40	16	41	1	1
750	21	14294323	14460851	166528	15	0.8		NA	NA	0.7533	0.931739		NA	NA	NA	NA	NA	NA		NA	NA	NA	NA	NA	NA		15	34	21	44	1	1		18	39	18	39	1	1
751	21	14480152	15355834	875682	56	0.429		NA	NA	0.5908	0.931739		NA	NA	NA	NA	NA	NA		NA	NA	NA	NA	NA	NA		17	32	25	40	0.6997	0.921861		23	34	19	38	0.5622	0.818648
752	21	15372528	17880277	2507749	156	0.917		NA	NA	0.4338	0.931739		NA	NA	NA	NA	NA	NA		NA	NA	NA	NA	NA	NA		16	33	25	40	0.5618	0.921861		22	35	19	38	0.6974	0.864596
753	21	17891231	20042754	2151523	119	1.01		NA	NA	0.7306	0.931739		NA	NA	NA	NA	NA	NA		NA	NA	NA	NA	NA	NA		17	32	24	41	0.8481	0.963429		21	36	20	37	1	1
754	21	20058687	22304922	2246235	138	0.768		NA	NA	0.5396	0.931739		NA	NA	NA	NA	NA	NA		NA	NA	NA	NA	NA	NA		16	33	24	41	0.6987	0.921861		21	36	19	38	0.8466	0.935238
755	21	22326389	27043885	4717496	277	1.81		NA	NA	0.5725	0.931739		NA	NA	NA	NA	NA	NA		NA	NA	NA	NA	NA	NA		15	34	22	43	0.8386	0.963429		20	37	17	40	0.6905	0.864596
756	21	27058053	32276591	5218538	331	1.41		NA	NA	0.4715	0.931739		NA	NA	NA	NA	NA	NA		NA	NA	NA	NA	NA	NA		15	34	23	42	0.6852	0.921861		20	37	18	39	0.842	0.934196
757	21	32296150	32632486	336336	21	0.429		NA	NA	0.3464	0.931739		NA	NA	NA	NA	NA	NA		NA	NA	NA	NA	NA	NA		12	37	20	45	0.5288	0.921861		19	38	13	44	0.293	0.723118
758	21	32651576	32994177	342601	26	0.615		NA	NA	0.2145	0.914921		NA	NA	NA	NA	NA	NA		NA	NA	NA	NA	NA	NA		13	36	23	42	0.4148	0.921861		21	36	15	42	0.3116	0.723118
759	21	33013051	34076147	1063096	72	1.72		NA	NA	0.4233	0.931739		NA	NA	NA	NA	NA	NA		NA	NA	NA	NA	NA	NA		13	36	20	45	0.6821	0.921861		18	39	15	42	0.6805	0.863482
760	21	34093159	35166615	1073456	93	1.74		NA	NA	0.3126	0.931739		NA	NA	NA	NA	NA	NA		NA	NA	NA	NA	NA	NA		14	35	23	42	0.5483	0.921861		20	37	17	40	0.6893	0.864596
761	21	35170155	35181659	11504	6	0.5		NA	NA	0.3804	0.931739		NA	NA	NA	NA	NA	NA		NA	NA	NA	NA	NA	NA		15	34	24	41	0.5486	0.921861		20	37	19	38	1	1
762	21	35184815	35189266	4451	3	0		NA	NA	0.4776	0.931739		NA	NA	NA	NA	NA	NA		NA	NA	NA	NA	NA	NA		14	35	21	44	0.6884	0.921861		18	39	17	40	1	1
763	21	35191396	35501143	309747	63	0.698		NA	NA	0.5028	0.931739		NA	NA	NA	NA	NA	NA		NA	NA	NA	NA	NA	NA		13	36	20	45	0.6827	0.921861		17	40	16	41	1	1
764	21	35516473	36793649	1277176	85	1.4		NA	NA	0.392	0.931739		NA	NA	NA	NA	NA	NA		NA	NA	NA	NA	NA	NA		14	35	22	43	0.6869	0.921861		20	37	16	41	0.5437	0.818
765	21	36813341	39015213	2201872	201	0.796		NA	NA	0.392	0.931739		NA	NA	NA	NA	NA	NA		NA	NA	NA	NA	NA	NA		14	35	22	43	0.6869	0.921861		20	37	16	41	0.5437	0.818
766	21	39036118	42148546	3112428	208	1.63		NA	NA	0.392	0.931739		NA	NA	NA	NA	NA	NA		NA	NA	NA	NA	NA	NA		14	35	22	43	0.6869	0.921861		20	37	16	41	0.5437	0.818
767	21	42160415	42845365	684950	51	0.745		NA	NA	0.253	0.931739		NA	NA	NA	NA	NA	NA		NA	NA	NA	NA	NA	NA		14	35	24	41	0.4233	0.921861		21	36	17	40	0.5478	0.818648
768	21	42858439	44451073	1592634	113	0.814		NA	NA	0.392	0.931739		NA	NA	NA	NA	NA	NA		NA	NA	NA	NA	NA	NA		14	35	22	43	0.6869	0.921861		20	37	16	41	0.5437	0.818
769	21	44471770	45001124	529354	44	1		NA	NA	0.7106	0.931739		NA	NA	NA	NA	NA	NA		NA	NA	NA	NA	NA	NA		14	35	19	46	1	1		16	41	17	40	1	1
770	21	45018265	46926245	1907980	148	1.03		NA	NA	0.8607	0.959787		NA	NA	NA	NA	NA	NA		NA	NA	NA	NA	NA	NA		16	33	21	44	1	1		20	37	17	40	0.6868	0.864596
771	22	15789805	16153383	363578	26	0.192		NA	NA	0.9573	0.991403		NA	NA	NA	NA	NA	NA		NA	NA	NA	NA	NA	NA		16	33	21	44	1	1		18	39	19	38	1	1
772	22	16173763	18040834	1867071	114	0.737		NA	NA	0.796	0.931739		NA	NA	NA	NA	NA	NA		NA	NA	NA	NA	NA	NA		16	33	23	42	0.8425	0.963429		19	38	20	37	1	1
773	22	18054762	18971693	916931	52	0.865		NA	NA	0.7062	0.931739		NA	NA	NA	NA	NA	NA		NA	NA	NA	NA	NA	NA		15	34	22	43	0.8423	0.963429		17	40	20	37	0.6988	0.864596
774	22	18989547	19075124	85577	5	0.6		NA	NA	0.826	0.939963		NA	NA	NA	NA	NA	NA		NA	NA	NA	NA	NA	NA		15	34	21	44	1	1		17	40	19	38	0.8422	0.934196
775	22	19084422	22124493	3040071	199	1.46		NA	NA	0.6701	0.931739		NA	NA	NA	NA	NA	NA		NA	NA	NA	NA	NA	NA		16	33	24	41	0.695	0.921861		19	38	21	36	0.8497	0.935238
776	22	22143241	35234308	13091067	904	1.03		NA	NA	0.6701	0.931739		NA	NA	NA	NA	NA	NA		NA	NA	NA	NA	NA	NA		16	33	24	41	0.695	0.921861		19	38	21	36	0.8497	0.935238
777	22	35252082	38735771	3483689	258	1.15		NA	NA	0.6701	0.931739		NA	NA	NA	NA	NA	NA		NA	NA	NA	NA	NA	NA		16	33	24	41	0.695	0.921861		19	38	21	36	0.8497	0.935238
778	22	38750739	41017842	2267103	219	2		NA	NA	0.741	0.931739		NA	NA	NA	NA	NA	NA		NA	NA	NA	NA	NA	NA		16	33	23	42	0.8463	0.963429		18	39	21	36	0.6979	0.864596
779	22	41040980	45706067	4665087	297	1.08		NA	NA	0.9716	0.991674		NA	NA	NA	NA	NA	NA		NA	NA	NA	NA	NA	NA		19	30	25	40	1	1		20	37	24	33	0.5557	0.818648
780	22	45719632	49525071	3805439	252	2.04		NA	NA	0.9691	0.991674		NA	NA	NA	NA	NA	NA		NA	NA	NA	NA	NA	NA		17	32	23	42	1	1		20	37	20	37	1	1
781	23	15944	1722337	1706393	28	0.679		0.3318	0.984536	0.3299	0.931739		7	42	14	51	0.3512	1		13	44	8	49	0.3297	0.716868		11	38	10	55	0.4677	0.921861		9	48	12	45	0.6313	0.842171
782	23	1822553	2450894	628341	3	1		0.2017	0.984536	0.0468	0.714847		13	36	25	40	0.231	1		24	33	14	43	0.0751	0.605458		8	41	4	61	0.1221	0.81082		3	54	9	48	0.126	0.700441
783	23	2710316	2767048	56732	4	1.5		0.1937	0.984536	NA	NA		17	32	30	35	0.2518	1		30	27	17	40	0.0219	0.526673		NA	NA	NA	NA	NA	NA		NA	NA	NA	NA	NA	NA
784	23	2782031	5761645	2979614	160	0.875		0.1415	0.984536	NA	NA		17	32	31	34	0.1872	1		30	27	18	39	0.0375	0.526673		NA	NA	NA	NA	NA	NA		NA	NA	NA	NA	NA	NA
785	23	5780910	6854519	1073609	61	0.426		0.1856	0.984536	NA	NA		17	32	30	35	0.2565	1		30	27	17	40	0.0219	0.526673		NA	NA	NA	NA	NA	NA		NA	NA	NA	NA	NA	NA
786	23	6871859	6958591	86732	7	0		0.1294	0.984536	NA	NA		16	33	30	35	0.1829	1		29	28	17	40	0.0352	0.526673		NA	NA	NA	NA	NA	NA		NA	NA	NA	NA	NA	NA
787	23	6978133	7061905	83772	6	0.833		0.2478	0.984536	0.5482	0.931739		17	32	29	36	0.3419	1		29	28	17	40	0.0361	0.526673		6	43	7	58	1	1		4	53	9	48	0.2429	0.706213
788	23	7074603	7522788	448185	28	1.11		0.3223	0.984536	0.7959	0.931739		17	32	28	37	0.4449	1		28	29	17	40	0.0565	0.57794		6	43	8	57	1	1		5	52	9	48	0.3941	0.766311
789	23	7542546	8385578	843032	52	0.923		0.2447	0.984536	NA	NA		18	31	30	35	0.3468	1		31	26	17	40	0.0136	0.526673		NA	NA	NA	NA	NA	NA		NA	NA	NA	NA	NA	NA
790	23	8395933	8452395	56462	5	0		0.1826	0.984536	NA	NA		19	30	32	33	0.341	1		31	26	20	37	0.0594	0.57794		NA	NA	NA	NA	NA	NA		NA	NA	NA	NA	NA	NA
791	23	8458107	12859313	4401206	263	0.772		0.1415	0.984536	NA	NA		17	32	31	34	0.1872	1		30	27	18	39	0.0375	0.526673		NA	NA	NA	NA	NA	NA		NA	NA	NA	NA	NA	NA
792	23	12875918	13693684	817766	51	0.706		0.0894	0.984536	0.1693	0.811983		16	33	31	34	0.1249	1		29	28	18	39	0.0565	0.57794		7	42	5	60	0.3545	0.921861		3	54	9	48	0.1246	0.700441
793	23	13707916	21534751	7826835	464	1.86		0.3597	0.984536	NA	NA		18	31	29	36	0.4464	1		29	28	18	39	0.0568	0.57794		NA	NA	NA	NA	NA	NA		NA	NA	NA	NA	NA	NA
794	23	21552343	44414427	22862084	1368	1.68		0.3381	0.984536	NA	NA		19	30	31	34	0.4466	1		30	27	20	37	0.0902	0.605458		NA	NA	NA	NA	NA	NA		NA	NA	NA	NA	NA	NA
795	23	44432026	58097166	13665140	809	2.07		0.7531	0.984536	NA	NA		21	28	30	35	0.8457	1		31	26	20	37	0.06	0.57794		NA	NA	NA	NA	NA	NA		NA	NA	NA	NA	NA	NA
796	23	61848414	64442090	2593676	148	0.601		0.8044	0.984536	NA	NA		22	27	32	33	0.7071	1		30	27	24	33	0.3495	0.723172		NA	NA	NA	NA	NA	NA		NA	NA	NA	NA	NA	NA
797	23	64449866	66365399	1915533	132	0.364		0.6054	0.984536	NA	NA		21	28	32	33	0.5704	1		30	27	23	34	0.2615	0.691143		NA	NA	NA	NA	NA	NA		NA	NA	NA	NA	NA	NA
798	23	66397527	89760381	23362854	1310	0.969		0.5022	0.984536	NA	NA		21	28	32	33	0.5695	1		30	27	23	34	0.2623	0.691143		NA	NA	NA	NA	NA	NA		NA	NA	NA	NA	NA	NA
799	23	89805996	89865667	59671	4	0.25		0.5916	0.984536	NA	NA		23	26	34	31	0.7069	1		31	26	26	31	0.4538	0.777236		NA	NA	NA	NA	NA	NA		NA	NA	NA	NA	NA	NA
800	23	89888376	89972774	84398	6	0.5		0.6468	0.984536	NA	NA		24	25	35	30	0.7124	1		32	25	27	30	0.4525	0.777236		NA	NA	NA	NA	NA	NA		NA	NA	NA	NA	NA	NA
801	23	90026327	91502027	1475700	73	1.59		0.5916	0.984536	NA	NA		23	26	34	31	0.7069	1		31	26	26	31	0.4538	0.777236		NA	NA	NA	NA	NA	NA		NA	NA	NA	NA	NA	NA
802	23	91523662	91992564	468902	24	0.208		0.3401	0.984536	NA	NA		20	29	32	33	0.4517	1		29	28	23	34	0.3472	0.723172		NA	NA	NA	NA	NA	NA		NA	NA	NA	NA	NA	NA
803	23	92082351	92198460	116109	4	1.25		0.5453	0.984536	NA	NA		21	28	32	33	0.5784	1		29	28	24	33	0.4586	0.777236		NA	NA	NA	NA	NA	NA		NA	NA	NA	NA	NA	NA
804	23	92268730	95866477	3597747	204	0.191		0.804	0.984536	NA	NA		23	26	32	33	0.8513	1		31	26	24	33	0.2602	0.691143		NA	NA	NA	NA	NA	NA		NA	NA	NA	NA	NA	NA
805	23	95880344	114938188	19057844	1146	0.913		0.804	0.984536	NA	NA		23	26	32	33	0.8513	1		31	26	24	33	0.2602	0.691143		NA	NA	NA	NA	NA	NA		NA	NA	NA	NA	NA	NA
806	23	114958495	123024384	8065889	503	1.24		0.559	0.984536	NA	NA		23	26	34	31	0.7089	1		32	25	25	32	0.255	0.691143		NA	NA	NA	NA	NA	NA		NA	NA	NA	NA	NA	NA
807	23	123037813	154582414	31544601	2039	1.62		0.559	0.984536	NA	NA		23	26	34	31	0.7089	1		32	25	25	32	0.255	0.691143		NA	NA	NA	NA	NA	NA		NA	NA	NA	NA	NA	NA
808	23	154631814	154876995	245181	8	0.375		0.2126	0.984536	NA	NA		15	34	28	37	0.2387	1		24	33	19	38	0.4408	0.77109		NA	NA	NA	NA	NA	NA		NA	NA	NA	NA	NA	NA
