# Supplementary material for: Genomic profiling of stage II and III colon cancers reveals APC mutations to be associated with survival in stage III colon cancer patients
Source: Oncotarget. 2016 Oct 6;7(45):73876–87. doi: 10.18632/oncotarget.12510 (PMC5342020; doi:10.18632/oncotarget.12510)
Supplement: Supplementary file 5 [file oncotarget-07-73876-s005.xlsx]

## Sheet: S.Table_S6
Supplementary Table S6: gene mutation matrix
Explanation of columns
samples		names of CRC samples
TP53		0 = wild-type; 1 = mutated
APC		0 = wild-type; 1 = mutated
KRAS		0 = wild-type; 1 = mutated
BRAF		0 = wild-type; 1 = mutated
PIK3CA		0 = wild-type; 1 = mutated
SMAD4		0 = wild-type; 1 = mutated
NRAS		0 = wild-type; 1 = mutated
FBXW7		0 = wild-type; 1 = mutated
samples	TP53	APC	KRAS	BRAF	PIK3CA	SMAD4	NRAS	FBXW7
COAD16	1	0	0	0	0	0	0	0
COAD3	0	1	0	0	0	0	0	0
COAD5	0	1	0	0	0	0	0	0
COAD6	0	1	0	0	1	0	0	0
COAD7	1	0	0	0	1	0	0	0
COAD8	1	1	0	0	1	0	0	0
COAD13	0	0	0	0	1	1	0	0
COAD91	0	0	0	1	0	0	0	0
COAD43	0	0	0	0	0	0	0	0
COAD35	1	1	1	0	1	0	0	0
COAD36	1	1	1	0	0	0	0	0
COAD37	0	0	0	0	0	0	0	0
COAD41	1	0	0	0	0	0	0	0
COAD22	1	1	1	0	1	0	0	0
COAD24	0	0	0	0	0	1	0	0
COAD32	1	0	0	0	0	0	0	0
COAD33	0	0	0	0	0	0	0	0
COAD34	1	1	1	0	0	0	0	0
COAD49	1	0	0	0	0	0	0	1
COAD50	1	0	0	0	0	0	0	0
COAD56	1	1	1	0	0	0	0	0
COAD57	1	0	1	0	0	0	0	1
COAD51	1	1	0	0	0	0	0	0
COAD60	1	0	0	0	0	0	0	0
COAD52	1	1	1	0	0	0	0	0
COAD61	0	0	1	0	0	0	0	0
COAD64	0	1	1	0	0	0	0	0
COAD62	1	1	0	0	0	0	0	0
COAD58	0	0	0	0	0	1	1	0
COAD53	1	0	0	1	0	0	0	0
COAD63	0	0	0	0	0	0	0	0
COAD55	1	1	1	0	1	0	0	1
COAD59	0	0	0	0	0	0	0	0
COAD65	1	0	0	0	0	0	1	0
COAD45	0	0	1	0	1	0	0	0
COAD70	0	0	0	0	0	0	0	0
COAD72	0	1	0	0	0	0	0	0
COAD73	1	0	0	0	1	0	0	0
COAD75	1	1	1	0	0	0	0	0
COAD77	1	0	0	0	0	0	0	0
COAD78	1	1	0	0	0	0	0	0
COAD81	0	0	0	0	0	0	0	0
COAD82	1	1	0	1	0	0	0	0
COAD112	0	1	1	0	0	0	0	0
COAD113	0	1	1	0	0	0	0	0
COAD83	1	1	0	0	0	0	0	1
COAD84	1	1	0	1	0	0	0	0
COAD85	0	0	0	0	0	0	0	0
COAD86	1	1	1	0	0	0	0	0
COAD87	1	1	1	0	1	0	0	0
COAD88	1	0	0	0	0	0	0	0
COAD89	1	0	1	0	0	0	0	0
COAD90	0	0	1	0	1	0	0	0
COAD42	0	0	0	0	0	0	0	0
COAD104	0	1	1	0	1	0	0	1
COAD106	0	0	0	0	0	0	0	0
COAD108	0	1	1	0	1	0	0	0
COAD109	0	0	0	0	1	0	0	0
COAD111	1	1	0	0	0	0	0	0
COAD39	1	0	0	0	0	0	0	0
